# Supplementary material for: Pathophysiology and transcriptomic analysis of Picea koraiensis inoculated by bark beetle-vectored fungus Ophiostoma bicolor
Source: Front Plant Sci. 2022 Jul 19;13:944336. doi: 10.3389/fpls.2022.944336 (PMC9345248; doi:10.3389/fpls.2022.944336)
Supplement: Supplementary Table 4 — All the different transcription factors. [file Table_1.XLS]

## Sheet: Table S4 做表 所有的差异转录因子
#ID	Family	Type
MA_100577g0010	AP2/ERF-ERF	TF
MA_10158949g0010	Tify	TF
MA_101803g0010	Others	TR
MA_101958g0010	bZIP	TF
MA_10229741g0010	Tify	TF
MA_10255g0010	GRAS	TF
MA_102702g0010	SET	TR
MA_103030g0010	Jumonji	TR
MA_103341g0010	NAC	TF
MA_10370681g0010	AP2/ERF-ERF	TF
MA_103907g0010	ARID	TR
MA_103946g0010	Others	TR
MA_10425770g0010	mTERF	TR
MA_10426105g0010	PHD	TR
MA_10426545g0020	Others	TR
MA_10426628g0010	MYB-related	TF
MA_10427283g0030	Tify	TF
MA_10427464g0040	SBP	TF
MA_10428034g0020	IWS1	TR
MA_10428046g0010	SET	TR
MA_10429361g0010	SNF2	TR
MA_10429726g0010	PHD	TR
MA_10430220g0010	MYB	TF
MA_10430850g0010	AP2/ERF-ERF	TF
MA_10431460g0020	B3-ARF	TF
MA_10431881g0010	MYB-related	TF
MA_10432100g0020	PHD	TR
MA_10432349g0010	B3-ARF	TF
MA_10433116g0010	NF-X1	TF
MA_10433418g0010	bHLH	TF
MA_10433425g0010	AP2/ERF-ERF	TF
MA_10433767g0010	PHD	TR
MA_10434139g0010	NAC	TF
MA_10434186g0010	Jumonji	TR
MA_10434193g0010	LOB	TF
MA_10434312g0010	AP2/ERF-ERF	TF
MA_10435365g0020	bHLH	TF
MA_10436137g0010	HB-other	TF
MA_10436317g0020	AP2/ERF-RAV	TF
MA_10436654g0010	AP2/ERF-ERF	TF
MA_10436688g0010	C2H2	TF
MA_10436815g0010	Tify	TF
MA_10436893g0010	Others	TR
MA_10436930g0020	TRAF	TR
MA_10436933g0030	C2C2-Dof	TF
MA_104862g0010	MYB-related	TF
MA_10689g0010	DDT	TR
MA_108992g0010	AP2/ERF-ERF	TF
MA_111475g0020	C3H	TF
MA_116694g0010	SWI/SNF-BAF60b	TR
MA_118174g0010	GARP-G2-like	TF
MA_119483g0010	C2H2	TF
MA_120420g0020	SWI/SNF-SWI3	TR
MA_12171g0010	AP2/ERF-ERF	TF
MA_122815g0010	NAC	TF
MA_123846g0010	NAC	TF
MA_126678g0010	C3H	TF
MA_126865g0020	mTERF	TR
MA_133015g0010	C2H2	TF
MA_13363g0010	TAZ	TR
MA_134453g0010	AP2/ERF-ERF	TF
MA_137427g0010	C3H	TF
MA_137453g0010	MYB	TF
MA_13910g0010	HSF	TF
MA_139448g0010	MYB	TF
MA_140138g0020	C3H	TF
MA_14500g0010	PHD	TR
MA_15204g0010	NAC	TF
MA_15962g0010	bHLH	TF
MA_16413g0010	MYB	TF
MA_16444g0030	MYB-related	TF
MA_16489g0010	bHLH	TF
MA_167434g0010	C2H2	TF
MA_16752g0010	TCP	TF
MA_175298g0010	C2C2-Dof	TF
MA_175747g0010	AP2/ERF-ERF	TF
MA_17746g0010	C3H	TF
MA_178860g0010	bHLH	TF
MA_18041g0010	SET	TR
MA_18372g0010	SNF2	TR
MA_18958g0010	NAC	TF
MA_190973g0010	MYB	TF
MA_194299g0010	HB-HD-ZIP	TF
MA_20516g0010	EIL	TF
MA_21090g0010	Others	TR
MA_211093g0010	C2H2	TF
MA_214240g0010	bHLH	TF
MA_21465g0010	PHD	TR
MA_215074g0010	Tify	TF
MA_238039g0010	HB-HD-ZIP	TF
MA_257886g0010	bHLH	TF
MA_264971g0010	NAC	TF
MA_279592g0010	NAC	TF
MA_293538g0010	bHLH	TF
MA_29913g0010	HSF	TF
MA_3123g0010	LOB	TF
MA_3123g0020	LOB	TF
MA_32651g0010	AP2/ERF-ERF	TF
MA_32763g0010	NAC	TF
MA_328535g0010	LOB	TF
MA_3312g0010	SNF2	TR
MA_336002g0010	MYB-related	TF
MA_35037g0010	LOB	TF
MA_357706g0010	C2H2	TF
MA_367459g0010	bZIP	TF
MA_37256g0010	MYB	TF
MA_381604g0010	NAC	TF
MA_385472g0010	mTERF	TR
MA_40335g0010	B3-ARF	TF
MA_41252g0020	HSF	TF
MA_426919g0020	AP2/ERF-ERF	TF
MA_44263g0010	MYB	TF
MA_45091g0010	MYB	TF
MA_463250g0010	AP2/ERF-ERF	TF
MA_470613g0010	Tify	TF
MA_47307g0010	WRKY	TF
MA_47453g0010	Others	TR
MA_493100g0010	AP2/ERF-ERF	TF
MA_493516g0010	BES1	TF
MA_502153g0010	AP2/ERF-ERF	TF
MA_50630g0010	bHLH	TF
MA_5115g0010	NAC	TF
MA_52027g0010	SBP	TF
MA_53373g0010	MYB	TF
MA_54954g0010	WRKY	TF
MA_55357g0010	LOB	TF
MA_5838g0020	bHLH	TF
MA_584554g0010	C2H2	TF
MA_61242g0010	LOB	TF
MA_6177g0010	WRKY	TF
MA_625277g0010	Jumonji	TR
MA_6305g0010	AP2/ERF-ERF	TF
MA_6394g0010	C3H	TF
MA_6447416g0010	AP2/ERF-ERF	TF
MA_65818g0010	bHLH	TF
MA_65863g0010	LUG	TR
MA_66378g0010	bHLH	TF
MA_66442g0010	AP2/ERF-ERF	TF
MA_68496g0010	Tify	TF
MA_69407g0010	MYB	TF
MA_7129732g0010	Trihelix	TF
MA_75192g0010	NAC	TF
MA_757530g0010	bZIP	TF
MA_8000029g0010	SNF2	TR
MA_8090186g0010	AP2/ERF-AP2	TF
MA_8355655g0010	Tify	TF
MA_8408g0030	C3H	TF
MA_84752g0010	LOB	TF
MA_8552524g0010	AP2/ERF-ERF	TF
MA_85675g0010	C2H2	TF
MA_8574268g0010	AP2/ERF-ERF	TF
MA_86256g0010	NAC	TF
MA_867871g0010	MYB-related	TF
MA_8757791g0010	Tify	TF
MA_88828g0010	Tify	TF
MA_89624g0010	MYB-related	TF
MA_90307g0010	Others	TR
MA_9057085g0010	Tify	TF
MA_91468g0010	WRKY	TF
MA_91576g0010	bZIP	TF
MA_9160409g0010	AP2/ERF-ERF	TF
MA_9225682g0010	MYB-related	TF
MA_927067g0010	LOB	TF
MA_928517g0010	AP2/ERF-ERF	TF
MA_93487g0010	C2H2	TF
MA_938274g0010	AP2/ERF-ERF	TF
MA_944867g0010	C2C2-Dof	TF
MA_9455802g0010	Tify	TF
MA_94744g0010	AUX/IAA	TR
MA_959784g0010	AP2/ERF-ERF	TF
MA_97259g0020	C2C2-Dof	TF
MA_9760264g0010	PLATZ	TF
MA_9818613g0010	MYB	TF
MA_9839150g0010	LOB	TF
MA_9905g0010	AP2/ERF-ERF	TF
MA_9910264g0010	TAZ	TR
Picea_abies_newGene_10523	NAC	TF
Picea_abies_newGene_10531	LOB	TF
Picea_abies_newGene_10583	B3-ARF	TF
Picea_abies_newGene_10711	C2H2	TF
Picea_abies_newGene_11260	C3H	TF
Picea_abies_newGene_11297	mTERF	TR
Picea_abies_newGene_11640	Tify	TF
Picea_abies_newGene_11849	WRKY	TF
Picea_abies_newGene_123	TRAF	TR
Picea_abies_newGene_12411	SNF2	TR
Picea_abies_newGene_12433	Jumonji	TR
Picea_abies_newGene_12577	PHD	TR
Picea_abies_newGene_12760	PHD	TR
Picea_abies_newGene_14172	PHD	TR
Picea_abies_newGene_14897	B3-ARF	TF
Picea_abies_newGene_15097	C2H2	TF
Picea_abies_newGene_15226	B3-ARF	TF
Picea_abies_newGene_1530	PHD	TR
Picea_abies_newGene_15421	SNF2	TR
Picea_abies_newGene_1582	Jumonji	TR
Picea_abies_newGene_15972	SNF2	TR
Picea_abies_newGene_1638	C2H2	TF
Picea_abies_newGene_17229	MYB	TF
Picea_abies_newGene_18076	NAC	TF
Picea_abies_newGene_18784	AP2/ERF-ERF	TF
Picea_abies_newGene_19569	HB-other	TF
Picea_abies_newGene_19963	Others	TR
Picea_abies_newGene_20423	SNF2	TR
Picea_abies_newGene_21990	AP2/ERF-ERF	TF
Picea_abies_newGene_22405	SET	TR
Picea_abies_newGene_23571	Others	TR
Picea_abies_newGene_23750	Trihelix	TF
Picea_abies_newGene_24434	Others	TR
Picea_abies_newGene_24702	MYB-related	TF
Picea_abies_newGene_2474	GRAS	TF
Picea_abies_newGene_24817	HB-other	TF
Picea_abies_newGene_25442	LUG	TR
Picea_abies_newGene_25575	SNF2	TR
Picea_abies_newGene_25602	IWS1	TR
Picea_abies_newGene_26493	DDT	TR
Picea_abies_newGene_26738	SNF2	TR
Picea_abies_newGene_26821	AP2/ERF-ERF	TF
Picea_abies_newGene_27518	SNF2	TR
Picea_abies_newGene_2752	C2H2	TF
Picea_abies_newGene_27612	ARID	TR
Picea_abies_newGene_2771	C2H2	TF
Picea_abies_newGene_2793	C2H2	TF
Picea_abies_newGene_28026	SNF2	TR
Picea_abies_newGene_28524	LOB	TF
Picea_abies_newGene_28758	SNF2	TR
Picea_abies_newGene_28923	TRAF	TR
Picea_abies_newGene_30040	WRKY	TF
Picea_abies_newGene_31986	MYB	TF
Picea_abies_newGene_32111	PHD	TR
Picea_abies_newGene_3266	C3H	TF
Picea_abies_newGene_32976	C2H2	TF
Picea_abies_newGene_33187	B3	TF
Picea_abies_newGene_33394	Others	TR
Picea_abies_newGene_3380	C2H2	TF
Picea_abies_newGene_33970	LUG	TR
Picea_abies_newGene_34062	C2H2	TF
Picea_abies_newGene_34990	SNF2	TR
Picea_abies_newGene_35507	TCP	TF
Picea_abies_newGene_35808	AP2/ERF-ERF	TF
Picea_abies_newGene_36309	NAC	TF
Picea_abies_newGene_36436	SNF2	TR
Picea_abies_newGene_36585	NAC	TF
Picea_abies_newGene_3684	B3-ARF	TF
Picea_abies_newGene_3689	DDT	TR
Picea_abies_newGene_3723	C2H2	TF
Picea_abies_newGene_3754	C3H	TF
Picea_abies_newGene_37766	MYB-related	TF
Picea_abies_newGene_37834	AP2/ERF-ERF	TF
Picea_abies_newGene_37962	bZIP	TF
Picea_abies_newGene_38274	B3-ARF	TF
Picea_abies_newGene_39308	AP2/ERF-ERF	TF
Picea_abies_newGene_39977	GARP-ARR-B	TF
Picea_abies_newGene_4022	B3	TF
Picea_abies_newGene_4061	SNF2	TR
Picea_abies_newGene_4083	SBP	TF
Picea_abies_newGene_4106	RWP-RK	TF
Picea_abies_newGene_41385	Tify	TF
Picea_abies_newGene_41572	AP2/ERF-ERF	TF
Picea_abies_newGene_43408	LUG	TR
Picea_abies_newGene_44090	DDT	TR
Picea_abies_newGene_44256	C2C2-GATA	TF
Picea_abies_newGene_44503	HB-other	TF
Picea_abies_newGene_5291	HSF	TF
Picea_abies_newGene_5422	B3-ARF	TF
Picea_abies_newGene_5525	B3	TF
Picea_abies_newGene_5540	NAC	TF
Picea_abies_newGene_5827	B3-ARF	TF
Picea_abies_newGene_6153	GARP-G2-like	TF
Picea_abies_newGene_6199	NAC	TF
Picea_abies_newGene_649	SNF2	TR
Picea_abies_newGene_6883	mTERF	TR
Picea_abies_newGene_7093	Trihelix	TF
Picea_abies_newGene_7245	PHD	TR
Picea_abies_newGene_7374	PHD	TR
Picea_abies_newGene_7463	SNF2	TR
Picea_abies_newGene_7535	PHD	TR
Picea_abies_newGene_7723	PHD	TR
Picea_abies_newGene_7854	SNF2	TR
Picea_abies_newGene_7919	TRAF	TR
Picea_abies_newGene_8440	mTERF	TR
MA_10061449g0010	RLK-Pelle_DLSV	PK
MA_101258g0010	RLK-Pelle_DLSV	PK
MA_10148146g0010	RLK-Pelle_DLSV	PK
MA_10219743g0010	RLK-Pelle_LRR-XII-1	PK
MA_10255537g0010	RLK-Pelle_DLSV	PK
MA_10259994g0010	RLK-Pelle_LRK10L-2	PK
MA_10296064g0010	RLK-Pelle_LRK10L-2	PK
MA_10321423g0010	CMGC_SRPK	PK
MA_10328439g0010	CMGC_SRPK	PK
MA_10426100g0010	PEK_PEK	PK
MA_10426680g0010	RLK-Pelle_LRR-XI-1	PK
MA_10427140g0010	RLK-Pelle_LRK10L-2	PK
MA_10427310g0010	RLK-Pelle_LRR-VIII-1	PK
MA_10427486g0010	CMGC_CLK	PK
MA_10427605g0010	CMGC_MAPK	PK
MA_10427613g0020	RLK-Pelle_RLCK-Os	PK
MA_10427750g0010	RLK-Pelle_LRR-Xa	PK
MA_10428067g0010	CAMK_CAMKL-CHK1	PK
MA_10429479g0010	RLK-Pelle_LRR-XII-1	PK
MA_10429787g0010	RLK-Pelle_DLSV	PK
MA_10429985g0010	CAMK_CDPK	PK
MA_10430023g0010	AGC_RSK-2	PK
MA_10430894g0010	RLK-Pelle_LRR-I-1	PK
MA_10430964g0010	CMGC_DYRK-PRP4	PK
MA_10431038g0010	Group-Pl-3	PK
MA_10431321g0020	CK1_CK1-Pl	PK
MA_10431349g0010	CAMK_CDPK	PK
MA_10431930g0010	RLK-Pelle_L-LEC	PK
MA_10432271g0010	CMGC_DYRK-YAK	PK
MA_10433224g0010	RLK-Pelle_LRR-XII-1	PK
MA_10433801g0010	TKL-Pl-1	PK
MA_10434463g0010	RLK-Pelle_RKF3	PK
MA_10434654g0010	RLK-Pelle_RKF3	PK
MA_10435013g0010	RLK-Pelle_LRR-XII-1	PK
MA_10435520g0010	STE_STE20-Fray	PK
MA_10435592g0010	RLK-Pelle_LRK10L-2	PK
MA_10435854g0010	RLK-Pelle_DLSV	PK
MA_10436177g0010	AGC_RSK-2	PK
MA_10436347g0010	RLK-Pelle_DLSV	PK
MA_10436423g0010	RLK-Pelle_LRR-XI-1	PK
MA_10436900g0020	RLK-Pelle_LRR-I-2	PK
MA_10437255g0010	PEK_GCN2	PK
MA_104720g0010	RLK-Pelle_DLSV	PK
MA_110181g0010	CAMK_CDPK	PK
MA_11041g0010	TKL-Pl-6	PK
MA_11096g0010	RLK-Pelle_LRR-XII-1	PK
MA_1127885g0010	RLK-Pelle_LRR-XI-1	PK
MA_11549g0010	RLK-Pelle_LRR-XII-1	PK
MA_121123g0010	RLK-Pelle_RLCK-VI	PK
MA_127019g0010	NEK	PK
MA_130871g0010	STE_STE11	PK
MA_134411g0010	CAMK_CAMKL-CHK1	PK
MA_14540g0020	CAMK_CAMKL-CHK1	PK
MA_149801g0010	RLK-Pelle_LRK10L-2	PK
MA_149959g0010	RLK-Pelle_DLSV	PK
MA_15568g0010	STE_STE11	PK
MA_166505g0010	RLK-Pelle_DLSV	PK
MA_175530g0010	RLK-Pelle_SD-2b	PK
MA_180535g0010	RLK-Pelle_SD-2b	PK
MA_19005g0010	RLK-Pelle_DLSV	PK
MA_20538g0020	RLK-Pelle_LRR-VI-1	PK
MA_23726g0010	RLK-Pelle_L-LEC	PK
MA_269680g0010	CAMK_CAMKL-CHK1	PK
MA_26987g0010	RLK-Pelle_RLCK-VIIa-1	PK
MA_276143g0010	STE_STE11	PK
MA_28034g0010	RLK-Pelle_RLCK-VI	PK
MA_281136g0010	RLK-Pelle_LRR-Xa	PK
MA_2821g0010	RLK-Pelle_LRR-XIV	PK
MA_33397g0010	RLK-Pelle_LRR-XII-1	PK
MA_34972g0010	CK1_CK1-Pl	PK
MA_361139g0010	RLK-Pelle_SD-2b	PK
MA_3721g0010	RLK-Pelle_DLSV	PK
MA_40639g0010	AGC_RSK-2	PK
MA_45523g0010	RLK-Pelle_DLSV	PK
MA_4640g0010	TKL-Pl-6	PK
MA_48348g0010	RLK-Pelle_LRR-I-1	PK
MA_4903044g0010	CAMK_CAMKL-CHK1	PK
MA_52897g0010	RLK-Pelle_LRK10L-2	PK
MA_57791g0010	CAMK_CDPK	PK
MA_665331g0010	RLK-Pelle_LRR-VIII-1	PK
MA_73800g0010	RLK-Pelle_DLSV	PK
MA_7845176g0010	RLK-Pelle_RLCK-VI	PK
MA_819000g0010	CAMK_CAMKL-CHK1	PK
MA_8317372g0010	RLK-Pelle_LRR-XII-1	PK
MA_8321852g0010	RLK-Pelle_LRR-I-1	PK
MA_8370g0020	RLK-Pelle_SD-2b	PK
MA_85910g0010	CAMK_CDPK	PK
MA_86597g0010	CAMK_CAMKL-CHK1	PK
MA_8688687g0010	RLK-Pelle_SD-2b	PK
MA_87371g0010	CMGC_CDK-PITSLRE	PK
MA_87935g0010	RLK-Pelle_LRK10L-2	PK
MA_918506g0010	TKL-Pl-3	PK
MA_92204g0010	RLK-Pelle_LRK10L-2	PK
MA_9362485g0010	CK1_CK1	PK
MA_944190g0010	RLK-Pelle_LRR-XI-1	PK
MA_9791754g0010	RLK-Pelle_LRR-XII-1	PK
Picea_abies_newGene_10333	RLK-Pelle_RLCK-Os	PK
Picea_abies_newGene_11479	RLK-Pelle_LRR-I-1	PK
Picea_abies_newGene_12282	RLK-Pelle_LRR-XII-1	PK
Picea_abies_newGene_13400	STE_STE-Pl	PK
Picea_abies_newGene_13676	STE_STE20-Fray	PK
Picea_abies_newGene_14208	CK1_CK1	PK
Picea_abies_newGene_1468	CMGC_MAPK	PK
Picea_abies_newGene_15469	WNK_NRBP	PK
Picea_abies_newGene_1586	STE_STE20-Fray	PK
Picea_abies_newGene_15978	RLK-Pelle_DLSV	PK
Picea_abies_newGene_16027	RLK-Pelle_DLSV	PK
Picea_abies_newGene_17440	CMGC_CDK-CRK7-CDK9	PK
Picea_abies_newGene_18043	RLK-Pelle_LRR-I-1	PK
Picea_abies_newGene_19439	CAMK_CDPK	PK
Picea_abies_newGene_19440	CAMK_CDPK	PK
Picea_abies_newGene_20480	AGC_MAST	PK
Picea_abies_newGene_21352	RLK-Pelle_DLSV	PK
Picea_abies_newGene_21413	RLK-Pelle_LRR-XII-1	PK
Picea_abies_newGene_22146	CMGC_CDKL-Cr	PK
Picea_abies_newGene_22596	RLK-Pelle_LRR-XI-1	PK
Picea_abies_newGene_24127	RLK-Pelle_LRR-I-1	PK
Picea_abies_newGene_24473	CAMK_CAMKL-LKB	PK
Picea_abies_newGene_24707	RLK-Pelle_RLCK-Os	PK
Picea_abies_newGene_25615	RLK-Pelle_LRR-XII-1	PK
Picea_abies_newGene_26092	STE_STE20-Fray	PK
Picea_abies_newGene_26243	STE_STE7	PK
Picea_abies_newGene_27580	RLK-Pelle_LRR-I-1	PK
Picea_abies_newGene_27867	AGC_NDR	PK
Picea_abies_newGene_29170	CAMK_CDPK	PK
Picea_abies_newGene_29383	ULK_Fused	PK
Picea_abies_newGene_29884	RLK-Pelle_DLSV	PK
Picea_abies_newGene_30349	RLK-Pelle_LRR-I-1	PK
Picea_abies_newGene_31361	CAMK_CAMKL-CHK1	PK
Picea_abies_newGene_32827	RLK-Pelle_DLSV	PK
Picea_abies_newGene_33765	RLK-Pelle_LRR-I-1	PK
Picea_abies_newGene_34364	RLK-Pelle_RLCK-XI	PK
Picea_abies_newGene_3456	RLK-Pelle_RLCK-VIIa-2	PK
Picea_abies_newGene_34743	PEK_PEK	PK
Picea_abies_newGene_35794	RLK-Pelle_RLCK-Os	PK
Picea_abies_newGene_36120	RLK-Pelle_RLCK-Os	PK
Picea_abies_newGene_3614	TKL-Pl-4	PK
Picea_abies_newGene_36460	CAMK_CAMKL-CHK1	PK
Picea_abies_newGene_38372	CAMK_CDPK	PK
Picea_abies_newGene_38550	RLK-Pelle_DLSV	PK
Picea_abies_newGene_38975	CAMK_CAMKL-CHK1	PK
Picea_abies_newGene_39391	RLK-Pelle_LRR-III	PK
Picea_abies_newGene_39981	STE_STE20-YSK	PK
Picea_abies_newGene_40045	TKL-Pl-1	PK
Picea_abies_newGene_40076	Group-Pl-1	PK
Picea_abies_newGene_41961	CAMK_CAMKL-CHK1	PK
Picea_abies_newGene_42403	Group-Pl-3	PK
Picea_abies_newGene_4281	STE_STE11	PK
Picea_abies_newGene_43539	Group-Pl-3	PK
Picea_abies_newGene_43945	RLK-Pelle_LRR-Xa	PK
Picea_abies_newGene_44507	CK1_CK1	PK
Picea_abies_newGene_44656	Group-Pl-3	PK
Picea_abies_newGene_45248	STE_STE11	PK
Picea_abies_newGene_45425	RLK-Pelle_RLCK-VIIa-1	PK
Picea_abies_newGene_45599	TKL-Pl-1	PK
Picea_abies_newGene_45714	CAMK_CDPK	PK
Picea_abies_newGene_48	CAMK_AMPK	PK
Picea_abies_newGene_4926	STE_STE20-Fray	PK
Picea_abies_newGene_5531	WNK_NRBP	PK
Picea_abies_newGene_5566	STE_STE11	PK
Picea_abies_newGene_6540	CAMK_CAMKL-CHK1	PK
Picea_abies_newGene_6658	CMGC_CDK-CRK7-CDK9	PK
Picea_abies_newGene_7	RLK-Pelle_LRR-XII-1	PK
Picea_abies_newGene_76	CMGC_CDK-CRK7-CDK9	PK
Picea_abies_newGene_8057	NEK	PK
Picea_abies_newGene_9642	CAMK_CDPK	PK
