# Supplementary material for: Pathophysiology and transcriptomic analysis of Picea koraiensis inoculated by bark beetle-vectored fungus Ophiostoma bicolor
Source: Front Plant Sci. 2022 Jul 19;13:944336. doi: 10.3389/fpls.2022.944336 (PMC9345248; doi:10.3389/fpls.2022.944336)
Supplement: Supplementary Table 5 — Statistics of KEGG pathway with significant enrichment. [file Table_2.XLS]

## Sheet: Sheet1
Ko ID	Pathway	TS vs Control				LWQ vs Control
		q value	geneID	gene number	Contained	q value	geneID	gene number	Contained
ko03013	RNA transport	>0.0001	MA_101879g0010;MA_10426702g0020;MA_10429173g0010;MA_10430361g0020;MA_10430361g0030;MA_10432604g0010;MA_10433042g0010;MA_10433306g0010;MA_10433958g0010;MA_10436695g0010;MA_12771g0010;MA_127776g0010;MA_289g0020;MA_32778g0010;MA_4671g0010;MA_49744g0010;MA_549772g0010;MA_651220g0010;MA_69941g0010;MA_8247229g0010;MA_83588g0010;MA_88184g0010;Picea_abies_newGene_10691;Picea_abies_newGene_109;Picea_abies…	99	up&down	>0.0001	MA_101879g0010;MA_10426702g0020;MA_10428664g0030;MA_10429173g0010;MA_10430361g0020;MA_10430361g0030;MA_10432604g0010;MA_10433042g0010;MA_10433306g0010;MA_10433958g0010;MA_10436477g0030;MA_10436695g0010;MA_12771g0010;MA_127776g0010;MA_289g0020;MA_4671g0010;MA_49744g0010;MA_549772g0010;MA_651220g0010;MA_69941g0010;MA_8247229g0010;MA_83588g0010;MA_88184g0010;MA_9847039g0010;Picea_abies_newGene_10691…	105	up&down
ko00500	Starch and sucrose metabolism	>0.0001	MA_10007370g0010;MA_10107572g0010;MA_10137384g0010;MA_10383303g0010;MA_10394370g0010;MA_104187g0010;MA_104187g0020;MA_10430064g0020;MA_10430611g0010;MA_10433003g0030;MA_10436182g0020;MA_10436560g0010;MA_10436731g0020;MA_10436991g0010;MA_10437211g0010;MA_10437230g0040;MA_10743g0020;MA_111103g0010;MA_112209g0020;MA_112885g0010;MA_123269g0010;MA_14445g0010;MA_14604g0010;MA_164062g0010;MA_166367g0020…	140	up&down	>0.0001	MA_10007370g0010;MA_10107572g0010;MA_10137384g0010;MA_10144809g0010;MA_10337257g0010;MA_103595g0010;MA_10394370g0010;MA_104187g0020;MA_10426734g0010;MA_10426879g0010;MA_10427996g0010;MA_10430064g0020;MA_10430611g0010;MA_10431930g0010;MA_10432716g0010;MA_10432716g0030;MA_10433003g0030;MA_10434398g0010;MA_10435462g0010;MA_10436182g0020;MA_10436515g0030;MA_10436560g0010;MA_10436643g0010;MA_10436643g…	172	up&down
ko00970	Aminoacyl-tRNA biosynthesis	>0.0001	MA_102072g0010;MA_10282308g0010;MA_10426882g0010;MA_10429456g0010;MA_10429923g0030;MA_10433761g0010;MA_10435798g0010;MA_10436199g0010;MA_10436666g0010;MA_10436779g0010;MA_126835g0010;MA_13026g0010;MA_26991g0010;MA_374514g0010;MA_889802g0010;Picea_abies_newGene_10025;Picea_abies_newGene_13321;Picea_abies_newGene_1410;Picea_abies_newGene_16145;Picea_abies_newGene_1646;Picea_abies_newGene_17069;Pice…	54	up&down	>0.0001	MA_10282308g0010;MA_10426882g0010;MA_10429456g0010;MA_10429703g0020;MA_10429923g0030;MA_10433761g0010;MA_10435798g0010;MA_10436199g0010;MA_10436666g0010;MA_10436779g0010;MA_126835g0010;MA_26991g0010;MA_374514g0010;MA_708950g0010;MA_889802g0010;Picea_abies_newGene_10025;Picea_abies_newGene_13321;Picea_abies_newGene_1410;Picea_abies_newGene_16145;Picea_abies_newGene_1646;Picea_abies_newGene_17069;P…	58	up&down
ko03015	mRNA surveillance pathway	>0.0001	MA_10040687g0010;MA_10096503g0010;MA_101879g0010;MA_10426702g0020;MA_10428117g0010;MA_10428711g0010;MA_10430771g0010;MA_10432378g0010;MA_10435956g0010;MA_18571g0010;MA_20828g0020;MA_32980g0010;MA_433916g0010;MA_49744g0010;MA_549772g0010;MA_69941g0010;MA_7411g0010;MA_8247229g0010;Picea_abies_newGene_10691;Picea_abies_newGene_10787;Picea_abies_newGene_11260;Picea_abies_newGene_12371;Picea_abies_new…	58	up	>0.0001	MA_100058g0010;MA_10040687g0010;MA_10096503g0010;MA_101879g0010;MA_10363121g0010;MA_10426702g0020;MA_10428117g0010;MA_10428711g0010;MA_10430771g0010;MA_10432378g0010;MA_10435713g0020;MA_10435956g0010;MA_18571g0010;MA_20828g0010;MA_20828g0020;MA_32980g0010;MA_433916g0010;MA_49744g0010;MA_549772g0010;MA_69941g0010;MA_7411g0010;MA_8247229g0010;Picea_abies_newGene_10691;Picea_abies_newGene_10787;Pice…	64	up
ko02010	ABC transporters	0.00218766	MA_10359186g0010;MA_103974g0010;MA_10427561g0010;MA_10427811g0010;MA_10433482g0010;MA_10435403g0010;MA_10436810g0020;MA_14136g0010;MA_1824g0020;MA_18863g0010;MA_357183g0010;MA_3894g0010;MA_42556g0010;MA_446664g0010;MA_62683g0010;MA_83806g0010;MA_8519205g0010;MA_8590327g0010;MA_937278g0010;Picea_abies_newGene_10213;Picea_abies_newGene_11100;Picea_abies_newGene_1157;Picea_abies_newGene_12714;Picea_…	55	up&down	0.00885074	MA_10359186g0010;MA_103974g0010;MA_10427561g0010;MA_10431617g0010;MA_10433482g0010;MA_10435403g0010;MA_10436774g0010;MA_14136g0010;MA_1824g0020;MA_18863g0010;MA_203631g0010;MA_3894g0010;MA_42556g0010;MA_446664g0010;MA_62683g0010;MA_635039g0010;MA_83806g0010;MA_8519205g0010;MA_8590327g0010;MA_937278g0010;Picea_abies_newGene_10213;Picea_abies_newGene_11100;Picea_abies_newGene_1157;Picea_abies_newGe…	61	up&down
ko03420	Nucleotide excision repair	0.00292495	MA_10318746g0010;MA_10428297g0010;MA_10436457g0010;MA_10436849g0010;MA_117307g0010;MA_171883g0010;MA_294581g0010;MA_36374g0010;MA_395749g0010;MA_612059g0010;MA_815145g0010;MA_83092g0010;MA_8870796g0010;Picea_abies_newGene_1037;Picea_abies_newGene_12226;Picea_abies_newGene_18155;Picea_abies_newGene_19315;Picea_abies_newGene_22583;Picea_abies_newGene_24019;Picea_abies_newGene_24860;Picea_abies_newG…	41	up	0.00378923	MA_10318746g0010;MA_10436457g0010;MA_10436849g0010;MA_117307g0010;MA_294581g0010;MA_36374g0010;MA_395749g0010;MA_5053586g0010;MA_612059g0010;MA_67385g0020;MA_715573g0010;MA_815145g0010;MA_83092g0010;MA_8870796g0010;Picea_abies_newGene_12226;Picea_abies_newGene_16248;Picea_abies_newGene_18155;Picea_abies_newGene_19315;Picea_abies_newGene_22583;Picea_abies_newGene_24019;Picea_abies_newGene_24860;Pi…	47	up&down
ko03410	Base excision repair	0.0119231	MA_10433931g0010;MA_10436455g0010;MA_10436457g0010;MA_10436922g0010;MA_158125g0010;Picea_abies_newGene_12022;Picea_abies_newGene_13372;Picea_abies_newGene_14298;Picea_abies_newGene_1587;Picea_abies_newGene_1588;Picea_abies_newGene_22583;Picea_abies_newGene_24860;Picea_abies_newGene_24863;Picea_abies_newGene_2854;Picea_abies_newGene_28571;Picea_abies_newGene_2972;Picea_abies_newGene_29740;Picea_ab…	25	up	0.000979319	MA_10433931g0010;MA_10436455g0010;MA_10436457g0010;MA_10436922g0010;MA_158125g0010;MA_319186g0010;MA_467537g0010;MA_67385g0020;MA_715573g0010;Picea_abies_newGene_10127;Picea_abies_newGene_10371;Picea_abies_newGene_12022;Picea_abies_newGene_13372;Picea_abies_newGene_14298;Picea_abies_newGene_1587;Picea_abies_newGene_1588;Picea_abies_newGene_16248;Picea_abies_newGene_22583;Picea_abies_newGene_24860…	32	up
ko04141	Protein processing in endoplasmic reticulum	0.00774626	MA_10151735g0010;MA_10243352g0010;MA_10291578g0010;MA_10313989g0010;MA_10341893g0010;MA_1036333g0010;MA_10392966g0010;MA_10426288g0010;MA_10426614g0010;MA_10426614g0020;MA_10427429g0010;MA_10428004g0010;MA_10429548g0010;MA_10431031g0010;MA_10433483g0010;MA_10434705g0010;MA_10436101g0010;MA_10436147g0010;MA_10436211g0010;MA_10436544g0010;MA_10436604g0010;MA_10436974g0010;MA_10437255g0010;MA_104614…	110	up&down	#
ko00511	Other glycan degradation	0.0498699	MA_10428400g0010;MA_10435659g0010;MA_10435721g0010;MA_65469g0020;MA_879613g0010;Picea_abies_newGene_1237;Picea_abies_newGene_12627;Picea_abies_newGene_14555;Picea_abies_newGene_15352;Picea_abies_newGene_15385;Picea_abies_newGene_18745;Picea_abies_newGene_18868;Picea_abies_newGene_23679;Picea_abies_newGene_2753;Picea_abies_newGene_28108;Picea_abies_newGene_29563;Picea_abies_newGene_29564;Picea_abi…	28	up&down	#
ko03440	Homologous recombination	#				0.000329729	MA_10429511g0010;MA_10429947g0010;MA_10430172g0010;MA_10433421g0010;MA_10433458g0020;MA_10434201g0010;MA_10436457g0010;MA_10436537g0010;MA_10436804g0010;MA_10436969g0010;MA_152803g0010;MA_187851g0010;MA_189802g0010;MA_19953g0020;MA_294581g0010;MA_395749g0010;MA_4320679g0010;MA_5053586g0010;MA_5112537g0010;MA_612059g0010;MA_6505g0010;MA_83092g0010;MA_8772866g0010;MA_8870796g0010;MA_91494g0010;Pice…	51	up&down
ko03008	Ribosome biogenesis in eukaryotes	#				0.0104492	MA_10431466g0010;MA_10431891g0010;MA_10433509g0010;MA_10435961g0040;MA_10436004g0020;MA_10436389g0010;MA_10436477g0030;MA_15175g0010;MA_16845g0010;MA_17503g0010;MA_27456g0030;MA_366520g0010;MA_9323g0010;MA_949870g0010;MA_98943g0010;Picea_abies_newGene_100;Picea_abies_newGene_10455;Picea_abies_newGene_12777;Picea_abies_newGene_12898;Picea_abies_newGene_14093;Picea_abies_newGene_14325;Picea_abies_n…	50	up&down
ko03430	Mismatch repair	#				0.0135482	MA_10318746g0010;MA_10427871g0010;MA_10428588g0010;MA_117307g0010;MA_294581g0010;MA_395749g0010;MA_41124g0010;MA_5053586g0010;MA_59360g0010;MA_612059g0010;MA_67385g0020;MA_83092g0010;MA_8870796g0010;Picea_abies_newGene_12226;Picea_abies_newGene_12554;Picea_abies_newGene_1504;Picea_abies_newGene_16248;Picea_abies_newGene_19239;Picea_abies_newGene_20707;Picea_abies_newGene_21318;Picea_abies_newGene…	37	up&down
ko03018	RNA degradation	#				0.0404738	MA_10435499g0010;MA_10435682g0010;MA_10435740g0010;MA_17503g0010;MA_281422g0010;MA_28235g0010;MA_42843g0010;MA_4576g0010;MA_5803g0010;MA_58111g0010;MA_7491816g0010;MA_7830322g0010;MA_9165664g0010;MA_97917g0010;Picea_abies_newGene_10691;Picea_abies_newGene_11098;Picea_abies_newGene_11254;Picea_abies_newGene_12898;Picea_abies_newGene_13398;Picea_abies_newGene_14095;Picea_abies_newGene_15844;Picea_a…	57	up&down
Note: Gene number represents the number of genes annotated to the KEGG pathway; "#" indicates that the treatment is not significantly enriched in this pathway; The green markers are 7 significant enrichment pathways shared by the two treatments.
