# Supplementary material for: Pathophysiology and transcriptomic analysis of Picea koraiensis inoculated by bark beetle-vectored fungus Ophiostoma bicolor
Source: Front Plant Sci. 2022 Jul 19;13:944336. doi: 10.3389/fpls.2022.944336 (PMC9345248; doi:10.3389/fpls.2022.944336)
Supplement: Supplementary Table 6 — Differential gene expression levels in five KEGG pathways. [file Table_3.XLS]

## Sheet: Terpenoid biosynthesis
Pathway	Number	Symbol	Name	Gene ID	Comparison
					TS vs Control	LWQ vs Control
Terpenoid backbone biosynthesis	2.3.1.9	ACAT	acetyl-CoA C-acetyltransferase	Picea_abies_newGene_23676	2.89753	3.28511
	1.17.7.4	ispH/lytB	4-hydroxy-3-methylbut-2-en-1-yl diphosphate reductase	Picea_abies_newGene_2900	2.58863	3.84917
	2.5.1.1/2.5.1.10	FDPS	farnesyl diphosphate synthase	Picea_abies_newGene_7569	4.69434	5.62396
	1.1.1.34	HMGCR	hydroxymethylglutaryl-CoA reductase (NADPH)	MA_10437090g0020	2.58863	2.90533
				MA_1558499g0010		-2.0361
	4.2.3.27	ispS	isoprene synthase	Picea_abies_newGene_17439	3.36268	4.3354
				MA_70145g0010		4.05016
				MA_10121006g0010	-4.20595	-3.65691
				MA_167185g0010	-5.27307	-2.62019
				Picea_abies_newGene_3028	-2.63527
				Picea_abies_newGene_32817	-2.85867
				Picea_abies_newGene_41386	-5.93202
				MA_10435955g0010	-3.64738
				MA_17608g0020	-3.02298
	2.5.1.58	FNTB	protein farnesyltransferase subunit beta	Picea_abies_newGene_13135		2.16535
Monoterpenoid biosynthesis	1.14.1484	CYP76F14	(E)-8-carboxylinalool synthase	MA_10432446g0020	-2.70079	-4.13466
				MA_10432446g0030	-2.14085
	4.2.3.20	E4.2.3.20	(R)-limonene synthase	Picea_abies_newGene_36529		3.29273
Diterpenoid biosynthesis	5.5.1.13	ent-CPS	ent-copalyl diphosphate synthase	Picea_abies_newGene_16560	4.03885	4.03154
				Picea_abies_newGene_2668	3.96147	4.26443
				Picea_abies_newGene_33491	2.22836	2.41467
				Picea_abies_newGene_39919	3.73032	3.95546
				Picea_abies_newGene_41664	3.60012	3.82852
				Picea_abies_newGene_26780		2.12153
	5.5.1.12/423.131	MDS	miltiradiene synthase / copalyl diphosphate synthase	Picea_abies_newGene_30248	3.10495	3.46849
	3.1.7.10	E3.1.7.10	(13E)-labda-7,13-dien-15-ol synthase	Picea_abies_newGene_11411	2.60074	2.9123
				Picea_abies_newGene_6387	2.8421	3.04798
				MA_256838g0010		4.28349
				MA_737780g0010		6.58162
				Picea_abies_newGene_42139	-2.02639	-5.28475
				MA_10312144g0010	-2.42409	-2.93277
				Picea_abies_newGene_31222	-2.15232
	1.14.11.15	GA3ox	gibberellin 3beta-dioxygenase	Picea_abies_newGene_2543	-2.60449	-3.09923
	1.14.11.13	GA2ox	gibberellin 2beta-dioxygenase	MA_26738g0010		-3.82494
Sesquiterpenoid and triterpenoid biosynthesis	4.2.3.75	NES1	(3S,6E)-nerolidol synthase	Picea_abies_newGene_26782		3.16247
				MA_5874804g0010	-3.52208	-2.28413
				MA_9831579g0010	-5.80005
	4.2.3.48	GERD	(-)-germacrene D synthase	MA_10025722g0010		-4.40105
Limonene and pinene degradation	1.2.1.3	ALDH	aldehyde dehydrogenase (NAD+)	MA_98332g0020	2.16508
				Picea_abies_newGene_30460		2.38255
				Picea_abies_newGene_45500		2.05951
				Picea_abies_newGene_6869		2.06271
				Picea_abies_newGene_45579		-3.19046

## Sheet: plant-pathogen interaction
Symbol	Name	Gene ID	Comparison
			TS vs Control	LWQ vs Control
CNGC	cyclic nucleotide gated channel, plant	MA_10435474g0010	2.56944	3.02553
		MA_10437079g0010	2.44495	2.74854
		MA_10437228g0010	3.01985	3.68744
		Picea_abies_newGene_507	2.48075	2.96974
Rboh	respiratory burst oxidase	Picea_abies_newGene_1148	2.90009	3.40533
		MA_10427209g0020		2.12355
NOS	nitric-oxide synthase, plant	Picea_abies_newGene_5685	2.93679	3.41222
Pto	serine/threonine-protein kinase Pto	MA_20538g0020	2.00485	2.04912
NHO1	glycerol kinase	Picea_abies_newGene_28414	2.98901	3.40591
HSP90B	heat shock protein 90kDa beta	MA_82160g0010	4.21009	4.62603
		MA_10431031g0010	2.23175	2.32358
PBS1	serine/threonine-protein kinase PBS1	MA_10436900g0020	2.40041	2.35223
		Picea_abies_newGene_18279	4.66749	4.5809
		Picea_abies_newGene_45425	3.19027	3.25474
		MA_26987g0010	2.91049	2.89863
		Picea_abies_newGene_32827	3.24273
		MA_28034g0010		2.74386
		MA_121123g0010		2.2286
		MA_6746950g0010		2.20651
		Picea_abies_newGene_10333		2.18957
RPS5	disease resistance protein RPS5	Picea_abies_newGene_15212	3.07983	3.29314
RPS4	disease resistance protein RPS4	MA_442802g0010	4.30663	4.51323
		MA_61439g0020	3.31746	3.03444
		Picea_abies_newGene_23879	5.1461	6.88462
		Picea_abies_newGene_24393	4.17574	3.17111
		Picea_abies_newGene_3603	4.34213	4.51347
		Picea_abies_newGene_43918	4.40199	4.73801
		Picea_abies_newGene_43808	2.28583	2.49255
		Picea_abies_newGene_5769	5.35985	7.29888
		MA_10432427g0010		5.08502
RRS1-R	probable WRKY transcription factor 52	MA_10434266g0030	2.48765	3.70911
		MA_10436141g0010	2.8256	3.02951
		MA_1366g0010	4.44309	4.99088
		Picea_abies_newGene_1729	2.2124	2.95266
		Picea_abies_newGene_19064	3.02703	3.89712
		Picea_abies_newGene_5575	4.69927	4.47966
		Picea_abies_newGene_5656	4.11923	5.14435
		Picea_abies_newGene_6596	3.1922	3.2319
		Picea_abies_newGene_6637	5.35357	6.0621
		MA_10433915g0010	3.47633	2.3805
		Picea_abies_newGene_7849	2.84332	2.82067
		Picea_abies_newGene_6496	5.69493	8.04903
		MA_10117498g0010	3.90444	4.7168
		Picea_abies_newGene_41342	2.6127	2.65759
		MA_6309867g0010	3.20607	3.46871
		Picea_abies_newGene_20920		4.39307
KCS1/10	3-ketoacyl-CoA synthase	MA_10436207g0010	2.4985	2.75822
		MA_10605g0020	2.80657	2.90024
		MA_759169g0010	2.05944	2.14722
		MA_105806g0010		2.16258
CDPK	calcium-dependent protein kinase	MA_110181g0010	2.5129	2.70474
		MA_57791g0010	2.23044	2.15372
		Picea_abies_newGene_38372	2.46679	2.69715
		MA_10431349g0010		2.19299
		Picea_abies_newGene_45714		2.02256
		Picea_abies_newGene_29170	-2.12905
FLS2	LRR receptor-like serine/threonine-protein kinase FLS2	MA_10427926g0010	3.79363	3.27042
		MA_63760g0010	2.98484	4.43048
		MA_69585g0010	3.67527	4.34981
		Picea_abies_newGene_12421	3.01811	3.27799
		Picea_abies_newGene_34364	5.65758	6.38755
		Picea_abies_newGene_3852	2.27836	2.18036
		MA_10436418g0010	2.83475	2.64753
		MA_10426469g0010	2.29223	2.12585
		MA_175530g0010	2.7145	2.10956
		MA_218523g0010	2.1455	2.39124
		MA_10435013g0010	3.11668	4.03664
		MA_43145g0010	3.61547	3.45161
		MA_8317372g0010	4.44705	2.30712
		Picea_abies_newGene_5645	2.13389	2.55105
		Picea_abies_newGene_35794	2.68419
		Picea_abies_newGene_45102	2.17868
		MA_10430058g0010	2.12191
		MA_10436682g0010	2.0545
		MA_11096g0010	3.18332
		Picea_abies_newGene_44371	2.02321
		MA_7132175g0010	3.08391
		MA_8100679g0010	5.47144
		Picea_abies_newGene_17070	2.45259
		Picea_abies_newGene_7	2.55112
		Picea_abies_newGene_9375	8.37671
		Picea_abies_newGene_31020		2.14448
		MA_10429479g0010		2.67823
		MA_8688687g0010		2.60668
		Picea_abies_newGene_12282		2.04776
		MA_33397g0010	-2.18693	-2.81199
		MA_10219743g0010	-2.13646	-2.7231
		Picea_abies_newGene_5369	-3.96909	-4.18779
		MA_10433224g0010	-2.44975	-2.25279
		Picea_abies_newGene_25615	-2.79596	-3.24443
		MA_9791754g0010	-2.02031
		MA_82361g0020	-2.0472
		Picea_abies_newGene_21413		-2.00092
		Picea_abies_newGene_43722		-2.15469
BAK1BKK1	brassinosteroid insensitive 1-associated receptor kinase 1	Picea_abies_newGene_11257	2.67467	3.20404
		Picea_abies_newGene_7821	3.18173	3.52659
		MA_92204g0010	2.73963	2.45413
		MA_10259994g0010	2.10172
		MA_10427140g0010	2.32508
		MA_149801g0010	3.83795
		MA_87935g0010	2.21177
		MA_10296064g0010		2.60223
		MA_10435592g0010		-2.53719
		MA_8641716g0010		-2.21741
		MA_52897g0010		-2.4623
FRK1	senescence-induced receptor-like serine/threonine-protein kinase	Picea_abies_newGene_1698	2.15927	2.73701
		MA_10430894g0010	3.75704
		Picea_abies_newGene_10046	2.06469
		MA_48348g0010		2.36121
		Picea_abies_newGene_38989		6.45197
		Picea_abies_newGene_27580	-5.39991
		MA_665331g0010	-2.28414
Pti1	pto-interacting protein 1	MA_138287g0010	2.74984	3.1342
		MA_7048596g0010	2.36048	2.27605
		MA_75459g0010	2.70699	2.65326
		Picea_abies_newGene_3456		2.75313
		MA_19005g0010		-2.20174
RPM1	disease resistance protein RPM1	Picea_abies_newGene_1264	3.37756	5.43467
		Picea_abies_newGene_12832	4.59295	5.8468
		Picea_abies_newGene_14186	4.17006	5.9237
		Picea_abies_newGene_26365	2.3999	2.84396
		Picea_abies_newGene_31731	4.07512	3.86729
		Picea_abies_newGene_3370	2.54177	3.20744
		Picea_abies_newGene_42127	2.11068	2.26457
		Picea_abies_newGene_44624	2.7632	3.70946
		Picea_abies_newGene_6053	5.15738	3.95531
		MA_10436323g0020	3.13468	7.50696
		MA_10436814g0010	2.27396	2.07555
		MA_163730g0010	3.31529	2.85035
		MA_169367g0010	2.83204	4.62041
		MA_52192g0020	2.18542	2.90784
		MA_714991g0010	3.51386	3.61169
		MA_717641g0010	3.11712	3.24174
		Picea_abies_newGene_6495	4.48603	3.88345
		MA_10436154g0020	2.00853	2.53193
		Picea_abies_newGene_131	4.7355	5.61392
		MA_10436956g0010	2.88951	2.21581
		Picea_abies_newGene_37824	4.36382	4.61399
		MA_10436323g0020	6.09578	3.94558
		Picea_abies_newGene_5208	2.76922
		MA_10425825g0010		2.53799
		Picea_abies_newGene_6054		3.04387
		Picea_abies_newGene_19723		2.2914
		MA_75297g0010		2.13401
		MA_10429519g0010		6.61072
		Picea_abies_newGene_26672		2.5866
		Picea_abies_newGene_25697		-6.60921
		MA_484656g0010		-2.08308
RPS2	disease resistance protein RPS2	MA_10141852g0010	4.08101	4.57459
		MA_10316872g0010	2.80376	3.63009
		MA_10321737g0010	3.3502	3.16415
		MA_10426937g0020	2.34955	2.93966
		MA_10427426g0010	5.20789	5.46543
		MA_10433003g0040	4.1599	4.31206
		MA_10436684g0020	2.05622	2.76949
		MA_10436846g0020	4.03404	4.56893
		MA_10436946g0010	4.50453	4.789
		MA_165691g0010	2.06917	2.95572
		MA_182556g0010	2.17231	3.03293
		MA_231706g0010	4.98613	5.02071
		MA_2821g0010	2.66754	2.77452
		MA_3367945g0010	2.75667	4.21614
		MA_399969g0010	4.50894	4.77309
		MA_5622566g0010	2.5106	3.57383
		MA_612817g0010	2.39024	3.51528
		MA_674039g0010	2.91446	3.49302
		MA_728287g0010	4.37698	5.6469
		MA_765915g0010	7.43802	6.25982
		MA_837862g0010	2.57909	3.42621
		MA_9395755g0010	4.57747	4.43715
		MA_9432601g0010	3.7956	4.73265
		Picea_abies_newGene_14607	2.51137	2.43034
		Picea_abies_newGene_39566	2.61495	2.21468
		Picea_abies_newGene_42728	2.94484	2.79178
		Picea_abies_newGene_7498	2.04872	3.4172
		Picea_abies_newGene_7693	3.09536	3.8827
		MA_5433154g0010	4.87292	4.64953
		MA_9373313g0010	3.51026	3.95402
		MA_10430184g0010	4.01549	5.03868
		MA_10432522g0010	2.09603	2.94059
		MA_322817g0010	2.66581	2.72591
		Picea_abies_newGene_41509	4.21772	4.05166
		Picea_abies_newGene_7792	3.07198	2.69928
		Picea_abies_newGene_35029	2.46457	2.83943
		MA_8650146g0010	4.82194	5.56248
		Picea_abies_newGene_45514	2.18988	3.43539
		Picea_abies_newGene_4778	4.33104	4.29939
		MA_10436120g0010	3.36842	3.24395
		MA_233928g0010	3.25534	3.21263
		Picea_abies_newGene_44890	2.9049
		MA_16045g0010	3.02904
		MA_122523g0010	3.67894
		MA_3127604g0010	3.69564
		Picea_abies_newGene_8236	2.66114
		MA_6177g0010	2.65776
		Picea_abies_newGene_2923	6.12268
		MA_149229g0010	4.0074
		MA_10426863g0020	6.02664
		MA_271555g0010	2.65929
		Picea_abies_newGene_32262	2.48348
		Picea_abies_newGene_45368	2.70802
		Picea_abies_newGene_8235		2.85493
		Picea_abies_newGene_3073		2.608
		Picea_abies_newGene_20074		3.02119
		Picea_abies_newGene_22117		2.6196
		MA_10426603g0010		2.10873
		Picea_abies_newGene_22204		2.31076
		Picea_abies_newGene_524		2.28806
		MA_10431973g0010		2.26734
		MA_16045g0010		3.19846
		MA_10428616g0010		-2.59833
EDS1	enhanced disease susceptibility 1 protein	Picea_abies_newGene_25886	6.74058	7.02068
		Picea_abies_newGene_35162	3.94247	4.04292
		Picea_abies_newGene_8099	2.93529	3.19367
		Picea_abies_newGene_3961	4.26074	6.77994
		MA_834909g0010	2.28212	2.60349
		MA_154233g0010	2.18662	3.24409
		MA_10431201g0010		2.21568
WRKY2	WRKY transcription factor 2	Picea_abies_newGene_24216	2.5285	2.80734
		MA_91468g0010	-2.66708	-2.80345
		Picea_abies_newGene_30040		-5.33323
		MA_47307g0010		-2.26302
CML	calcium-binding protein CML	MA_105065g0010	2.69442
		MA_10431273g0010	2.79674
		MA_10432950g0010	2.69724
		MA_103558g0010		-2.72355
		MA_7293340g0010		-2.1543
PR1	pathogenesis-related protein 1	MA_53673g0010	-2.08275	-2.22228
		MA_10428480g0010		-3.75449
		MA_150049g0010		-2.80354
		MA_501572g0010		-4.08214
		MA_102795g0010		-2.15762
EDS1	enhanced disease susceptibility 1 protein	Picea_abies_newGene_25886	6.74058
		Picea_abies_newGene_35162	3.94247
		Picea_abies_newGene_8099	2.93529
		MA_834909g0010	2.28212
		MA_154233g0010	2.18662
		Picea_abies_newGene_3961	4.26074
elf18	elongation factor Tu	MA_10426627g0010	2.04612
HSP90A	molecular chaperone HtpG	MA_9711160g0010		4.63436
UPA20	BHLH transcription factor Upa20	MA_66378g0010		2.31897

## Sheet: MAPK signaling
Symbol	Name	Gene ID	Comparison
			TS vs Control	LWQ vs Control
MEKK1	mitogen-activated protein kinase kinase kinase 1	MA_495157g0010	2.47291	3.12773
ANP1	mitogen-activated protein kinase kinase kinase ANP1	MA_130871g0010	2.7629	2.81147
		Picea_abies_newGene_13400	4.01369	4.06715
MKK3	mitogen-activated protein kinase kinase 3	Picea_abies_newGene_26243	2.4478	2.52377
		Picea_abies_newGene_8012	3.58888	3.81321
ETR/ERS	ethylene receptor	Picea_abies_newGene_170	3.66841	3.76946
		Picea_abies_newGene_171	2.57833	2.38017
RAN1	P-type Cu+ transporter	MA_169909g0010	4.24125	4.75276
		Picea_abies_newGene_7399	2.76631	3.40285
		MA_21335g0010	3.3749	4.61397
		MA_340470g0010		3.30191
		Picea_abies_newGene_40652		6.72962
		MA_164088g0010		5.82789
CTR1	serine/threonine-protein kinase CTR1	MA_4640g0010	2.22672	2.56707
		Picea_abies_newGene_10966	3.31185	3.73266
		Picea_abies_newGene_25723	3.09572	3.46414
		Picea_abies_newGene_27500	7.34215	7.9445
		MA_11041g0010		2.54044
EIN2	ethylene-insensitive protein 2	Picea_abies_newGene_7612	3.51318	4.02625
EIN3/EIL	ethylene-insensitive protein 3	MA_20516g0010	3.36473	3.66075
RbohD	respiratory burst oxidase	Picea_abies_newGene_1148	2.90009	3.40533
		MA_10427209g0020		2.12355
YODA	mitogen-activated protein kinase kinase kinase YODA	Picea_abies_newGene_4281	3.73802	3.75518
		Picea_abies_newGene_5566	2.35099	2.59877
		Picea_abies_newGene_7262	3.26875	3.62735
ER/ERLs	LRR receptor-like serine/threonine-protein kinase ERECTA	MA_918506g0010	2.5483	2.86675
		Picea_abies_newGene_899	3.52772	3.90759
		Picea_abies_newGene_30964	3.18194
		Picea_abies_newGene_22596		2.06776
		MA_8321852g0010	-2.57539
FLS2	LRR receptor-like serine/threonine-protein kinase FLS2	MA_10427926g0010	3.79363	3.27042
		MA_63760g0010	2.98484	4.43048
		MA_69585g0010	3.67527	4.34981
		Picea_abies_newGene_12421	3.01811	3.27799
		Picea_abies_newGene_34364	5.65758	6.38755
		Picea_abies_newGene_3852	2.27836	2.18036
		MA_10436418g0010	2.83475	2.64753
		MA_10426469g0010	2.29223	2.12585
		MA_175530g0010	2.7145	2.10956
		MA_218523g0010	2.1455	2.39124
		MA_10435013g0010	3.11668	4.03664
		MA_43145g0010	3.61547	3.45161
		Picea_abies_newGene_5645	2.13389	2.55105
		MA_8317372g0010	4.44705	2.30712
		MA_10430058g0010	2.12191
		MA_7132175g0010	3.08391
		MA_8100679g0010	5.47144
		Picea_abies_newGene_17070	2.45259
		Picea_abies_newGene_7;	2.55112
		Picea_abies_newGene_9375	8.37671
		MA_10436682g0010	2.0545
		MA_11096g0010	3.18332
		Picea_abies_newGene_44371	2.02321
		Picea_abies_newGene_35794	2.68419
		Picea_abies_newGene_45102	2.17868
		Picea_abies_newGene_31020		2.14448
		MA_10429479g0010		2.67823
		MA_8688687g0010		2.60668
		Picea_abies_newGene_12282		2.04776
		MA_1127885g0010		4.03672
		MA_33397g0010	-2.18693	-2.81199
		Picea_abies_newGene_5369	-3.96909	-4.18779
		MA_10433224g0010	-2.44975	-2.25279
		MA_10219743g0010	-2.13646	-2.7231
		Picea_abies_newGene_25615	-2.79596	-3.24443
		MA_82361g0020	-2.0472
		MA_9791754g0010	-2.02031
		Picea_abies_newGene_21413		-2.00092
		Picea_abies_newGene_43722		-2.15469
BAK1	brassinosteroid insensitive 1-associated receptor kinase 1	Picea_abies_newGene_11257	2.67467	3.20404
		Picea_abies_newGene_7821	3.18173	3.52659
		MA_92204g0010	2.73963	2.45413
		MA_10259994g0010	2.10172
		MA_10427140g0010	2.32508
		MA_149801g0010	3.83795
		MA_87935g0010	2.21177
		MA_10296064g0010		2.60223
		MA_10435592g0010		-2.53719
		MA_8641716g0010		-2.21741
		MA_52897g0010		-2.4623
MYC2	transcription factor MYC2	MA_15962g0010	2.19644	2.13397
		MA_5838g0020	3.60075	3.62351
		MA_178860g0010	2.13743
		MA_10433418g0010	-2.11082
PR1	pathogenesis-related protein 1	MA_53673g0010	-2.08275	-2.22228
		MA_10428480g0010		-3.75449
		MA_150049g0010		-2.80354
		MA_501572g0010		-4.08214
		MA_102795g0010		-2.15762
CAT1	catalase	MA_200725g0010	-2.95805	-3.4591
		MA_12474g0010		-2.73257
FRK1	senescence-induced receptor-like serine/threonine-protein kinase	Picea_abies_newGene_1698	2.15927
		MA_10430894g0010	3.75704
		Picea_abies_newGene_10046	2.06469
		Picea_abies_newGene_27580	-5.39991
		MA_665331g0010	-2.28414
PYR/PYL	abscisic acid receptor PYR/PYL family	MA_9600951g0010		2.56185
MAPKKK17_18	mitogen-activated protein kinase kinase kinase 17/18	MA_15568g0010		2.41318
		MA_96831g0010		-3.01734
VSP2	vegetative storage protein 2	MA_55138g0010		-2.25362
PP2C	protein phosphatase 2C	Picea_abies_newGene_40042		-2.56989
OXI1	serine/threonine-protein kinase OXI1	MA_10436177g0010		-2.29473
ERF1	ethylene-responsive transcription factor 1	MA_9905g0010		-2.74536
ChiB	basic endochitinase B	MA_8921185g0010		-6.26917
		Picea_abies_newGene_17911		-3.81441
		Picea_abies_newGene_17912		-4.91362
		Picea_abies_newGene_43587		-5.17849
		MA_80085g0010		-2.45296
		MA_10313114g0010		-2.70901

## Sheet: Flavonoid biosynthesis
Number	Symbol	Name	Gene ID	Comparison
				TS vs Control	LWQ vs Control
5.5.1.6	CHI	chalcone isomerase	MA_10432052g0010	2.26321	2.18798
			MA_10436238g0020	2.92461	2.90392
			MA_161192g0010	6.04838	6.18785
			MA_87653g0010	4.51329	4.74056
1.14.1482	CYP75B1	flavonoid 3'-monooxygenase	MA_633198g0010	2.55268	3.54314
			MA_10430254g0010	2.9507
			MA_1165525g0010	-2.84083
			MA_6188268g0010		-2.28447
1.14.1491	CYP73A	trans-cinnamate 4-monooxygenase	MA_10435536g0010	-2.34172	-2.52815
1.1.1234/1.1.1219	DFR	bifunctional dihydroflavonol 4-reductase/flavanone 4-reductase	Picea_abies_newGene_32743	-3.46704	-2.52045
			MA_10434874g0010		-3.15085
			MA_170460g0010		-2.96461
			MA_8640242g0010		-2.16297
			MA_10433570g0010		2.32247
2.3.1.74/2.3.1.170	CHS	chalcone synthase	MA_10428225g0010		-2.57686
			MA_20764g0010		-2.5013
1.14.1481	CYP75A	flavonoid 3',5'-hydroxylase	MA_180532g0010		-3.56486
			MA_799401g0010		-4.83724
			MA_9804962g0010		-2.40467
1.14.11.9	F3H	naringenin 3-dioxygenase	MA_122993g0010		-2.90373
1.1420.6	FLS	flavonol synthase	MA_77600g0010		-2.30109
1.1420.4	ANS	anthocyanidin synthase	MA_35632g0010		-2.29556
			MA_4447g0020		-2.20058
			MA_9999795g0010		-2.09887
1.17.1.3	LAR	leucoanthocyanidin reductase	MA_10181288g0010		-5.86795
			MA_7866760g0010		-6.65451
1.3.1.77	ANR	anthocyanidin reductase	MA_927736g0010		-2.21091
			Picea_abies_newGene_35398		-2.35409

## Sheet: phenylpropanoid biosynthesis
Number	Symbol	Name	Gene ID	Comparison
				TS vs Control	LWQ vs Control
6.2.1.12	4CL	4-coumarate--CoA ligase	MA_70509g0010	2.62854	2.92245
2.1.1.68	COMT	caffeic acid 3-O-methyltransferase / acetylserotonin O-methyltransferase	MA_10426470g0010	2.94081	2.0186
			MA_10338686g0010		2.18803
1.2.1.44	CCR	cinnamoyl-CoA reductase	Picea_abies_newGene_15623	4.03864	4.38882
			Picea_abies_newGene_945	2.23158	2.56501
			MA_629320g0010	2.30343
			MA_68461g0010		3.03943
			MA_8332697g0010		2.01064
2.4.1.128	TOGT1	scopoletin glucosyltransferase	MA_159942g0010	3.42323	3.78663
			MA_11273g0020	2.25266
			MA_10426647g0010	2.3953
			MA_10434239g0010	-4.10616	-7.88751
			MA_10434729g0020		-2.39478
3.2.1.21	bglx	beta-glucosidase	Picea_abies_newGene_29101	6.04005	7.25785
			Picea_abies_newGene_36013	4.08125	2.98945
			Picea_abies_newGene_42718		2.34411
			Picea_abies_newGene_42356		2.14801
			MA_119280g0010		5.45142
			MA_10394370g0010	-6.29203	-4.84746
			MA_10437038g0010		-3.96788
			MA_10436515g0030		-2.28077
1.1.1.195	CAD	cinnamyl-alcohol dehydrogenase	MA_10428737g0020	-4.08184	-9.29382
			MA_5468901g0010	-4.38698	-5.1215
			MA_613919g0010	-3.32064	-6.86771
			MA_8334627g0010	-3.86633	-8.70124
			MA_10144220g0010	-2.39395	-3.01101
			MA_10432110g0010		-2.75985
			Picea_abies_newGene_41512		-2.76815
			Picea_abies_newGene_45033		-5.16338
1.11.1.7	POD	peroxidase	MA_10432379g0020	-2.51795	-2.9291
			MA_186345g0010	-2.42551	-2.12527
			MA_10430578g0010	-3.05608	-3.12842
			MA_170257g0010	-6.62204	-4.92411
			MA_10431507g0020	-2.94832	-6.51827
			MA_10435976g0010	-2.16205	-3.34456
			MA_207021g0010	-3.60338	-2.92049
			MA_502530g0010	-4.29059	-4.82088
			MA_10432865g0020	-2.21705	-3.84132
			MA_10430929g0010	-2.4773	-4.39826
			MA_8555021g0010	-2.73813	-2.56074
			MA_109058g0010	-3.1733
			MA_66200g0010	-2.08663
			MA_10430775g0010	-3.3955
			MA_10425995g0010	-2.48747
			MA_96757g0010	-2.17569
			MA_185360g0010	-2.23669
			MA_111431g0010		-2.29712
			MA_10432809g0010		-8.99564
			Picea_abies_newGene_27656		-10.311
			MA_10430613g0010		-4.04856
			MA_132958g0020		-2.46755
			Picea_abies_newGene_33797		-3.01365
			Picea_abies_newGene_4347		-2.90691
			Picea_abies_newGene_4569		-2.07661
			MA_530154g0010		-2.3757
			MA_66201g0010		-3.08025
			MA_73034g0010		-2.40475
			MA_8813326g0010		-2.1362
			MA_10433564g0020		-2.11309
			MA_108425g0010		-2.52619
			MA_10426026g0010		-6.82742
			MA_91956g0010		-2.29802
1.14.1491	CYP73A	trans-cinnamate 4-monooxygenase	MA_10435536g0010	-2.34172	-2.52815
1.2.1.68	REF1	coniferyl-aldehyde dehydrogenase	Picea_abies_newGene_34161	-2.40432
			MA_271349g0010	-2.03602
3.1.1.-	CSE	caffeoylshikimate esterase	MA_10432738g0010		2.31912
