# Supplementary material for: Pathophysiology and transcriptomic analysis of Picea koraiensis inoculated by bark beetle-vectored fungus Ophiostoma bicolor
Source: Front Plant Sci. 2022 Jul 19;13:944336. doi: 10.3389/fpls.2022.944336 (PMC9345248; doi:10.3389/fpls.2022.944336)
Supplement: Supplementary Table 7 — Sequences of all differentially expressed new genes involved in five KEGG pathways. [file Table_4.XLS]

## Sheet: Sheet1
Picea_abies_newGene_10046	GAGTAGGAGGAAGAATCTTGGCTCTCCAATCAAGATATGATGTTGGTGGAAACTCGGTCGTTAGGTCAACAGTTTGAAGTTTTTTGTATTTACTTACTGAAATCTAGCCAAAAACCATTAATTGTGAACCAAATTTGATTGTGGTTAATTGAGCAGTTGTGATAATTTTTTGTTAATTATTAACCTGTAGTGTGGTTAATTGAACAGTTGTGTTAATTGAGCAGGTATCCTCAAGACAAATTCGACCGCATCTGGACACCGTTCGAATCTTCAGGTCCTTCACGGAACGTAAGTTCGAAAGAGCCTATTTCAACAATTAATACTCAAAACTTTCCTCCAACTGCTGTTATGCAAACTGCGTCAGCTACATTGCCGGAAACCTATCCATTCACTTTGGAT…
Picea_abies_newGene_10333	CTACAAAATAAATATATTCTACTATGGCTGTATTCCCAATGTAGTGTCTACAATATTAATTGTCTAAAGCCCTTATGAGATACAAAAGGAAACATATCAATTATTGAGTTCTTACATATGTGCGGATTATTCAGGATCGTGCTGCTTAATCATGGAATGTTGCTCCTTTCATGAAGATGGCCACGACCTGCTTATGGGCAACATGAATACTACAAGTAACGTAAACAACATATCGACCCGATATGCTTGTCGATTCAAAAAAACCCAACAACAACATTCTTGACTTCGAAGGTGCCAGCAGACATAGGCAAGGTCTTTCAAGTGCTTGTATGTTCCCTCCGTACTAAAGTTCCCCAATCCATATCAGAATTACAGAGTCATTTAAAGACTTGTTTGAAT…
Picea_abies_newGene_10966	CTTTGCAATCTATTGATAAAAAATCAGTGGATTCCTTAGTTCCTTACTATTGTGGTGCCATATATGTAAAACAGGTAAATGGCTACTTATCTTATCATGACAAAATTCCGCATGGATTTTATCAACTTTGGGGGATGAATCCTTATGTATGGACAATGTGCAATGACTTAAGGGAATGTAGTCGAATGCCATCACTGGAATCATTGAAATCTGTTAATGCAAGTGATTCTTCATTGGAGGTCATTTTGATAGATAAGCGGGGGGATTCTCATCTAAGAGAACTTCAAAACAAGGCTTTAAGTCTTGTTTATGGTTGTGCTAATAAAAAAGAAGTCGTTGAACAACTCGGCAACCTTGTTTGCAACCTGATGGGGTGAGCATACTTGATGCTGATATACT…
Picea_abies_newGene_11257	CATACTGCGGGCAGTAACATCATAAGGTTGGCCACTAAGGCATCTCACATACCGCCATTAAAGACTATGTGGAGCCCTTTCCTTATTAGAGCCTCCTTACCCATGTGACATGGATCATAAGATCAAAAGAGGCAATGTGAGAGATTGGGGAGCGCTACTGAGTCTGACATGTGGCAGACCAAGGCCCACAGAGTGATAATAACTAGGTAGTGAAAACGCCTTAGCTGAGTGTAGCTTTTAGCTTAGGGCAGTGTGCAGCTGGCTACGGCTCCTCTCACAATCATAATCGCTTGAAATGAATGGGAATTAAATGCCTGCATTCACTGCTTGAAGCGGATTGGAGTATAGGGTTTCTGCAATAATGGAATACAAGTTCGAATGTTCCTATCTGGTTGCCTC…
Picea_abies_newGene_11411	TCTTCATTGTCATCCCAGATTCCAACTGGAGCTCATCATCTCACTCTCAATGCTTATGCGAACACACAGTGCATTCCACATTTCTTCAGCACGCTTAATGCAGGAACCAGTGCTGGCAAACGGAGAAGCTTGTACTTACAATGGGGTAATGGTGAGTAGACAATTTCAATTTTTATTGGTTTTTTTTTTTAAACTAGTTCTTTTTATTATTTGATCTTCTACACTTAAGAATAAAAATTTATTTTATCATGTCCTCTCCAGCAGATAACCAGGCAAAAAAACTGGGTAAACATTACACCTCAAACCAACTAAACTATCCATTATCCACTCGAACTATTTTTTTTTATTTTATCTCGCACTAATTTCAGCTCAACTGATAAATATATTTTACTATGCAGG…
Picea_abies_newGene_1148	TAGCCTTGTGGAAGTTGAGAACGTCATCGAATGGGACTGCAACACCCAATTTGGTTCTAGTCCGAAGCTATGTGATGGTATTCCGACACACTGGCAGCAAAATTAAAGCCATATTGAGCTTCAACGTTTCAGCAGCACCCTTGGCTGTGCATACATAAAAACCCATAACGTGATAAACTGCTCTGTTCTGTATTGAGTCCTTCCATTGATGTATTATCTGCCTTCACTTTGCCATCAGTAGAGGCATCATTTCTAGCATCTCCAGTCATGTTATCTGGCTTTGAATCCCCTTCATTGAAATTTGCAGAGTGACATGCATGGAAAGCAACCCGTTTCCTTTTCTTTGCTTGCATCTGGACAACTCTCTGCATATTAGTGACTTTTTCACTTTCTATTGTG…
Picea_abies_newGene_12282	TTGTTCACGGCGCGCATCTTCAGTTTTCCGTAATCACGTGACTAGGCTAGGGGCGGATCAGGCTAAACTCTACAGTCTGCAAAGCACACAGGTCAAGTACATTGACAATAGCCTCTCGTTTACATAATTTTACTGTCATCAACCAACACAACACACCCGCTCTGATGATTAATGGATAGCCCTGTTTCTCTCCACACAACACAGCCGCTCCGATGATTAATGGATAGCCCTGTTTCTCTCCACACAACACACCCGCTCTGACGACGATGATTAATGGGATAGGTTCGCTTCTCTCCACACCCGCTCTTACCTCTAGTGTCTTACTCTTTCCCTCCGTAAACACCTCGGAGAGGCCACAGGTAGCAACGCAAATCTCCTGTACTTTCTCTATTGCTTGCT…
Picea_abies_newGene_12421	CCCACGGCGGTTTTAATTCATAGGCCCCGAGCCCTACATCTGAGGGGGCCGTGTCCGAATGCTTAAGATCCTGTCACTGTCCGGACATGACAAGAGCACGGGATCGTGAAGGACTGAAAAGGAGTAAAATAGTAAGGCGGCCAACACCGCTCAACATATATACACAAGCTCCCACAAGACACCCGTCTATCAGACGCTGACATAATGCAGTATACACACTGACGCAAATGCAGTATACACAACACTATCTGACAACCCCACAAATGCAGAACACACTACAGGGAATCCAACGGGTCTCTTGCTGCTGCTGCTTATCTTGAACAAGAAGAAAGAGGCCCACTGCGTTCCCTCGTTTATTCATTTTTCCCCTTTTGTTCATGCTCTGTCAACAGTCCTCCG…
Picea_abies_newGene_1264	CATCAAAAATCAAAGCGGATCTGAGTGACATTAGACAGAAGTTAAATGTCAAGTACATGCAAATTAATATCGAAATCGGCTTTCGTGTTTTAAGTGCCATCGAGCGCAAGGGGAGGTCCCCTTTGTCTAGAAAATATCCTAAACATGCTGGTAAATACGTTAAGTTAATTTATTTAATTTTAAATTTTATTATTATATGAATATCTTTAAATATGGATCTGATGTTGAATATTGTTGCAACAGTTGGAATCGATGAGTCAGTTAAACAGGTTCTTGGTCTTTTGGAATGTGAAAGTGAAGAGAAAGCTGTCACGGTTATCCTCCATGGTTTCGGAGGGATGGGTAAGACCACCCTCGCAGATGCGGTCTTTTCACAAGTTGGAGGGTGTAGACATTCTC…
Picea_abies_newGene_12832	CCTTCTTTAAAAAAAACTCTTCAATTGCATCTGCACTTTGGAATCTGAATCTTTTTCCCTCTGTCGTTTGCTGACCGATTGTCAAAATGACATCGTGCACTTTTACTTTCATGTTTTTATCTTTGTTGACAAGCCCTCTCTTTTCCAGCACATCTATATTAGACTCTCCCACAATATTTTTAACTTCGTCCCAATCATATCCATTAAAAAATGAGCAGATATCAAGAAATGGATCTTTCACTCTTTCAGGGAGACGATCATAGGTAAAGAGGTAGCCATCTATACCCTCGTTTCCAACACTATCCTTGATTTGAACGTTCCAGTGCTCTTTCTTTTCCATCAATAGATCAAAAGCTTTTTGTTGGCCGTCCTCTTCATACCGTATGTATTTCGCCAGGA…
Picea_abies_newGene_131	GTACCATTCAACCTGTTCAAGTTTTTGTATGCTGGGATGATAGTCTATCTCATCAATCTGGCAAACCAAATCCAAAGCCCTTTCATTGCTTTCTGTTAACATCTTGGCCAATCCTTGGCCCTTAACTAGCTTAGTGGGTTTGATTTCCAAATCATACTCTTGGATTTTAGCAATCCATCTACCCCGTGAGCCTAATCCTTCCACCTGTGATAAAACATCTTTAACTGCTGGACTAGGAACATAACCAATTACCTTGGAATATCCTATGAAGACTCTGAAGTGTTTGAGAGATTGTACTAAGGCATATGCTTGCTTCTCAAACATGGGATAGTTCAGTTCTGAATTCTGCAAGGCCCTACTGAAGTATGCAATAGGCTGCTCATGGCCTTGATCATTTTT…
Picea_abies_newGene_13135	CAGTCTCTCTTTTTTAACTTAATCCATTAAACCTTTTTATATTCCCAAATAAGCTCAGAATGACAGAGAACCCATAGAACAGCCAAAGCCAGCAGAGGGGAGTCTTCGAAGATAAAATCGGAGCGAAACAAAACTTACGGAAGATACAAGGCCAGTAGCAGAGAAGTGAGCTTTAAGCGTTTGTAAACATGGACTTTCCATCGGCGACTGCCACGCAACAGCAACAGCTGCATGTCGAGAGAAGAGTCCAACATATCTTTGAGGCATTGGTTAATGTAACCCCGGGCGGTCAATCTGTTATGTAAGTTCAAAATCCCTCTCTACTTTACGTGCAAATTCATCAATGAAATTTACTTACTTCAAATCAGCTCCGATGTCGCCATTATTAGACCTTCAATT…
Picea_abies_newGene_13400	GCCTTACTCCCTAAGATTTCCCCCCCTTACAACTCACATGGGGACTCCCACCCCCTGATAGGGCCCACTATCCCATTTGATTTCCTCTTCCTCTTGGCGTCCAGCTCATACCCAGAGACCGAAGTCTACCTAAATGGCGCCCACCTTTGTTAGCATCGACGGCTCACACCTCAGAAGAAGTCCACTGTTTAACCACTTTACGCAGCAAGGAAACCAAACCCTTACTCGCCGAATTCTGAATTCCGCTTCTTTCTGTCCGGACCTGCTGGTATCTCAGGGCACAGTCAGGCTTTTCTACTGTACGCAAGCCCTTTCGAAGGGCTGGCCAATGCTCATTTTTCGCATTTCCGGCTCTGCAAATTGAATCTCAGCAAAGGGTTTCTGTCTAGACGTGGAAAA…
Picea_abies_newGene_14186	GTACACGCCTTTCGATGTAATTATCTCGAAGGATGTGGTTTTCTACATTTTTCGTCTAGACAACGTATAAACGAATGCCATTTATCCTGGTCTACTGGTAAATTCCGTCTGTTGCACGTTAAACTCTTCTCCTCCTGTTGCCTCTCGCAGCCGCCATTGTCTACTGGTCAAGCTGGTCTGTTCTACCTGAGGAGGAAGATTTAATACTAAGGTTGCATCGAAACAGGTAGGGTTTTATCAGCTTACACCTTCAGAAGATATAAGATAAAAGCCTTATCAGATGTATCTGTAGTCTTTTATAAAAGATAATCGTTTTGCAGGTGGTCTTTGATCGCTGGACGTCGGCAGGACGGATAATGAGGTCAAGAACTATTGGAATACCCATCTCAGCGAAAAGCT…
Picea_abies_newGene_14607	TGAAAAGATGGTTATGGAAATAGAGTGGGAAATCTCCAACGGTGATTCTAAGCAATTTCTTGCAAGTGGGAAATTTCCTGTCTTATTCTCTATCTTTATCTTTGTTCATTCACAAAGCGGGCTTGGCTACTCGATTCCAACACGAAACAAAAAGAACTACAGATGGTCCTCGATTAATTGGGTCGATTGCCGCTCATTTCCTACATCCAGTTCACCTCACCCGGATACATTCAGTTTTTTCTGCAAATTTCTGCTTCTTCATATTCGTTCTGCATATTCTGTGTTTGCTCTCTGCTCGGCTTTACTTTGCTTTGGAGTTGCAGAAGCCATGGAGGCCGTTGGGACTGGAGCAGCAGCCAACATCATAGGCGAAGTTTGCAAATGTGTTATTGGTCCACT…
Picea_abies_newGene_15212	GAGTGAAACAGGTGGGAAACATGATTTAAGCTTGTGAAGGCATTAGCTCAGGCACACAGAGAGGCTCCTCAATAGGTTTCGTATGTGCTTGCCTGAGTATAAGCAAAAGAAAATAAGGGAACATGGCAGAAGCTATTGTAAGCACGCTTAGTGAGAAATTGACTTCCTTGCTCGCTGACAAAATCTTTCAAGAGGTATCGCTGGTTATCAATTTCAGAGAGGATGTAGAGTCCATTTGTGATGAGCTTGATTCATTTAAAACCATGTTGAATAACGTGAGAGAGCTGACGAATTCCAGTTCGACGACGAACTGGCTGCACAAAGTTCAGGATTTTCTCTACCGTGCTATGGACATCGTGGAGGAATGCGAGGTTCGCAAGTTTAGAAATCCGTTCTTCC…
Picea_abies_newGene_15623	AATTTAAAATACCTATCAGCCAGCCAGGCAAGGAGAACTTGAAATACCCACTAGACAGCCAGGCAAGGAGGCAAGGATCTGATCAACCCTCATTTGGATCATTTACTCGGCTCTGCCAGTTGAATTGCTTCACCATGACTGTTTTGTCGATAAAATCCAAGACTGTGTGCGTTGTGGATGCTTCGACCTATGTCGGCCTCTGGATCGTTAAAGGCCTTCTCCTCAGGGGTTACGATGTACATGCAGCAACCTTTCAACGCGGAGGTGACCTCGGCCCTGCCGCTTTTCAATGAGCCAATAATCTATATATACAGTTCTGAATTATGTCATATATATATATATATATATAGTTAGTTCTGAGTTATGCCATAGAGAAAGAGTGTTTTAGTTTTAGTTTTT…
Picea_abies_newGene_16560	CCCAAATCGCCATTTGGTAAGATGGCCTTGCTTTCGTCTTCATTGTCTTCCCACATTCCCACTAGACCTCATCCTCTCACTCTCGATGCTCATGCTAATAAGGCAGGAATCAGTGCTGGCAAACGGAGAAGCTTACGTGAGTACACAATTTTTATTTTTATTGTTTTTTTCCTGACCAATAGTTCTTTTTATTATTTGATCTTTATATACATAACCGAAGAATAATAGTATCTTCTCCTGTTTTCGATGGGGTATATGACAGTAACTAACTTCCCTAAATATTTCCTTTGATCTTTCCGCACATAGGCGGAGACTAATAACTATTTATCATGTCTTCTGCAGCAGATAACCAGGCAACTGGGTAAACATTAATAAACTATTATTGTTATTTTATCTCAC…
Picea_abies_newGene_1698	AGAGGGAAAAGGAGGAGAACCCGCCTGAGAAGGTGTTCTTCTTTATTGTTCACATACACGCGTTCAGGTAGAGCATATACCACTTCCGACTTCTTTTAAAATAAAATAAGAAGCAAATCACTCGGAGTCCTCCTTCCATCCTACTGCGAGAAGCAGGAAGCACCTTTTAAAAATTGTTGGAACCATGGCGAAATTCGTTATGGCAAATGTGGCTGTTGGATACCTCCAGTGGGCGTCCTCTTGAGTTTATTCGCTGTTATTACTGCTCAGCAACCAGGTATACGATGGAACATTCGAAGTTCAAGAAACGGCCCATGATTGCGCTATTACAGTGAATGTTGAGTGTTTCAGTTTTACAGCGCCCATCGATCATTTATTTTTCATATTTTGTGAACAATA…
Picea_abies_newGene_170	GACATACATCCCAACCCATGGGTGAAAGGAAGGGGTGAGGCAGCCTTGCTGTTGCAACCAGAGTTGTAGGGTCAATTCAAATCAATTTGCAATTTGGGTGATGGGGTGGGTCTGGGCGGATGCGAAAAATATTTAATATGAATTTAATCATACGAACGATAGCGATGGCAGTGAGTGATTCATTCCCCCTTGCCAAATTTCAAGAAAAGACTTCTGTTTTCGCTTCCAAGTACGGACGGACGGTCTGCAACACGCTTTTGAGTTTCAACTGAGATGCTTTCACACCCTTAATCCATGAATTGCTTTACTCTTCTTCCTTTCATTCCGCCATTCTTACTGGTGCCTCATTATATCTTGAAATATTTCATCTCAGGTTTTCTGACCTCAAGAAAGGGAAGA…
Picea_abies_newGene_17070	CTTAGCGAAGAACACAACTCACTAATCTTTGGAAGAGGTTTTGAGTTTCTGAGAGGGAGAAATGGATCATATTCTCATGCTCCTGTGCTTCCTTATCATGGTGGCCACTCTACCTGTAAGTGCTGCAACTGTTAATGGACGTGCTATGCTGGAGGGTGCTCACGAATTCCGATCATCCATGGACCGTCACGAGAAGAGGGACGTGGAAGCTCTTCTGTCTTTTAAAAAACATATCAAATCGGATGCATCTGGAAAGCTGTCCAACTGGACAGCGGAGAACTCACAGGATGTGTGCTCCTGGCATGGTATTACCTGCAGGCCGCACACCAGAAGAATTGTTGCGATAATCCTTCCTAATTCCGTATATGATGATTATGATAATCCCAAATTTGCATTGAA…
Picea_abies_newGene_171	CCAACCTGGTCTGCAACAACCTCCACAAGCTCCAACTCATGAACATGCCATCTGCGAGCACTGTCTGATGGCAGCATAAGGACCATAAGTGCATACCGTCTCTTTGAGGGTTCCGGCCAATCATTAATATGGAAATTTGAGAGATGCAGAAGGGGTACACGAACTGCAACCACATCTCCAATCATGTACTTGCCTGTCCGTGGTCGAATCATTGCTACTGGACTGTTTGGAGAAATCACCACCGCTCGATTGGTACTGAATACTTGGTTGATGCTAGGATGTTGAATAGGTACGGTAAATGTCATAGGATTTTGCTGTCGAAGAGTGTGAGATAGCTGAAGCTCCAAACCAGTTCGAGTTGGCATCCATAAAGCACATTCCTCCAAAGCTAAAGTTCTC…
Picea_abies_newGene_1729	ATTAAAGGCGCTATTAGGACCGCCTCTATCCATGTTGCAATTTTTTCCCCCACATATGCAGAATCAAACTGGTGTTTAGACGAGCTCCTTGACATGTTGGAGTCGGGGGCTCCTATTATTCCAGTGTTTCACCATGTAAAGCCGGCTGATCTTCGGTGGACACAGGGCGAAGGAGTCTATGCTCGATCTCTACGCAACCTCGAAAAGAAGAGAGCGTATGGCTCTCAACCGCGTTACAACTCCACAACTATTGAGAACTGGAGAAATGCTCTTTCACGTGTTTCAGTCACAAGTGGGTTACATCTGGAGGCGTTTAACGAGTGAGGATTCCGACTACTACTCCCTTTTTGTATCTTTGAATACATGATGCAATGTGTAATATGTGTATGATGCTTTACC…
Picea_abies_newGene_17439	AAGCGATCCGCTATTGTCCATTCATCACATAACTAGCATAGCAGAGCGTAGTGTCATGGCTGAGATTTCTGAATCTGTTTCCACCAACTTGAACAATGAATCTTCCATCCCTCGACGCGCTGCGAATCACCACGGAAATGTGTGGGACGACGATCTCATACTATCTCTCAACTCGCCCTATGGGGTATACTTTCCATCACTCTATCATGCCAGCTATCTCCACCTTTGTTTTTTGTTTTCTGTTTGTTGTTAGCTATCGGTCTATCTGTTCTTTGTTTGCTTTTAGTTTTCTGTTTGTTGGTAGCTATCAGTCTATCATAGCAGCTATCTCTAACTTTTTCATCTACATATTTGAATTGCATTGAGTTGGAACCAGGCACCGGCACATTATGAAAGTGT…
Picea_abies_newGene_17911	ACTGGAAACAATCTATGCTTATTTGTAACACAGAAAACCAATATTTGTAACACAGAAACCTGATATTATTTATTCATTACAATGACATACTTGAATGACACTTAGTGCTCAAAACAATGGACCGCGTTATTGCTTCATTTCATACGACAGTGAGTGAGTTAATTTGATGAGGTGAAGTTGACATTAACCTCCGTAGGGCGTCTGACTGTTGCAGTCGATGTTGGATCCATAGCTGACGCCAAGAATGTCACAGTATCGCTTGTAGAAGCCGATGCGGTCCTCCTGCCTCGAGTCGCTGCCTTTCCCGCACTCCAGCCCACCGTTGATGATATTGGTCACCAATCCATATCCCGCCGCTCTGCCAGCAGCGCTGTCGCTGGCGGATGGACTCCATGTCCC…
Picea_abies_newGene_17912	NNNNNGGTGATCTCACTACTAACAAAAGAGAGCTCGCTGCTTTCTTGGCCCAAACGTCCCACGAAACCACCGGTATGTATACACTTCCATAACATTCATTTCGTTCTCTGATCTGGCTTTTATTTGACTTTAGTTAGCGAAGAAATTATATAACAGAAATTGGGTTTGAACAGGCGGGTGGCAGTCGGCGCCAGATGGCCCGTACGCGTGGGGTTACTGCTTTAAAGAGGAGCAAGATCCTGTCAGCGATTTCTGCCAGGCATCCTCCCAATGGCCCTGCGCATCTGGAAAGAGATACTACGGACGAGGACCTATTCAAATATCATGGTTAGTCATATAAACATATATCCTCTCATTCATTTCTTTAATGGAGTTTAATCCACCTAATGTCTCTGTGGA…
Picea_abies_newGene_18279	GGGGATTGGAGAGAGACAGGTACGTTCAATCACCTGCCAGAACTTACGTAAGCCACGAGACCTAATTTGACACGTAAGCATAAGTCATGAAAACTAAAGACCTCATCAAATAAAATGACGTCTGTGGGGGCCGCAACGAACTCTTAACGAAATCTCCACCTGTCTCACCGTCCTTTCTTCGAGTCGGTGATCTTTTGTCCACGCAATTTTCGGCGCCACCGGAAAAAACGCGAAGCGAAAAATCCAAATGGCAAGTTCTGTACGAATTTTCGGAAGATCTGGATGGATTAAAAACCAGAAGAAATGGAGGAGGTCTGTCTCTGACACTTTGACNNNNNNNNNNNNNNNNNNGAAATGGAGGAGGTCTGTCTCTGACACTTTGACCCATTAAACAATGGC…
Picea_abies_newGene_19064	AAAACAGGTCAAAACATACTGACCGGGTCGCCCGGTCGGTGGATGTTCAAATGAGCAGAAACGAGGGGTGAACGGTTTATTGTGTTCTATATATATCTCTGCAGAACCAGACGCGTTTTACTTTACAACCCTCTCTCGAATTTATCAGCCCTTCAAAACTCTAAACTAAGGCCCTCCATAGCGATTTGTATCGATCTCATCATCGACTCAGAAGGCTTCCTTGTTCTGTTCCTATTTTTTCAATGGCTGCCTCCACCTCCACCGCTGCTGATTCCACCAACAATAACCGATATGACGTGTTCCACCAACAATAACCGCTATGACGTGTTCATCAGCCATAGAGGGCCAGACGTGAAGAAGACCTTCGCCAGCCATTTATACCGCCGCCTCAAATCCCAT…
Picea_abies_newGene_19723	AGGAGAAAAAGACGAGAAATAAACAGTCAAAGCCAAAGGCGGATAAAGATTATTGGCCAACCTCAAACAGCTTCATCAAATTAAAGGAGTTGCTCTGTGAGGGAATTAATGTGGTTGTACGTATTAAAGATACTCCATAATTTCATCACAGCAATCATTAGTTTTTTAATTCAACCGTGAACATGTCCGAAATGCTCTTACTTCTATTTGTTGGTATACAGAAAGATGTTCTTCCAGGTGACACGAAGACAATTGTTAGGGGTTTTCTCGACGGTATGGGAATGGCACACATGGTTACGACAGGTTTTCTTGTAGTGGCAGATATTTTGGAGCGATACGAAACCCTCTCCACTAATCAAGAGGCGTGTCTGTCTTTATTGAAAGAAATGAATATATTAG…
Picea_abies_newGene_20074	ATCCGGCTTCATAGGCTTGGGCATTCGAGCTGCTCAGGATCGGCTGCAGACATGGCTCACTGCACCTGATTGCCAGGCTCGTGTGATCGGCGTGTATGGCATGGCGGGCGTTGGCAAGACGTCCTTGCTCCAAGTCATCTACAACACCTACAAGGAGGAGGTTAGTGGTATCTTTGATGTCGTTATTTGGTTTACTGTTTCTCAGAACTTTCAGATTAAGGAGTTGCAGGCTTCTATTGCTAAGGGACTGAAATTAAATCTGGAGGAAACTTCTACTATTGAAGAAAGGAAGATGAGATTGTATGCAGCTCTCCCAAAGAAGAGATTTCTTCTAGTATTGGACGACGTGTGGAGTCCAATCAATCTGAGAGATGAAGTGGGCGTTCGATTTGGCGCTGA…
Picea_abies_newGene_20920	ACCGACAGCTTGATAATAATCACGTCCCGTGACAGGAGCGTGTTTACCAGCCTCCCGGGAGCTATGCTCTATGAAATGAAAACAATGGACAAAAAGCACGGGAGGGAGCTCTTCTGTCTGCACGCGTTCAACCAGGCCTTCCCACTTAACGGATATGAACATGTTGTGGATGGCTTCGTGAGAAAGTGTGATGGCTTACCTCTGTTGCTTAAAGAGTTTGGCTCACTTCTTCGTGGGAAACCTGGCAAAAAGGAATGGGAGATAGAACTGCGTAACTTGTCCAAAGAGCTGAAGAAAGACATCAAACTCAAACTTCAAACGAGTTATGATGCACTGGACAGGGACGAGAAGGAAATGTTCCAGGACGTTGCCTGCTTTTTTATCGACCATCCGAAAAAT…
Picea_abies_newGene_21413	AATCAATTTCCATATATTTAAATGGAAATCCCAACCTTTGTGGACCAAAATTATTTCTCTTATCTACTTGTCCCACAACAAGAGGTCTTCCTACAATTGTGAAAAGAGTACTATTGTCATTGATTGGAGTTGTTTTTTTTATATTATGTTTGTTTTTAATATTCCTATGGAGAAGGAATCAAAACATTGATTACTCAAGAAATACTTTACTTGATTACTCAAGAAATACTTTACTTAATGTGGGGCACCAAGGGATCTCATATCAGGAGATTCACATAGCAACTGACGGATTTGCTGAGACCAACTTGCTAGGAGCAGGGAATTCTAGGTTAGTCTATAAAGGAACTTTGGCAGATGGCAGACCTGTTGCTGTGAAGGTTTTCCAATTGCAAAATGACC…
Picea_abies_newGene_22117	ATTCAGAGTAACTACGATTATGTCGACCAACCAAAGAGAGATAAAATTGCAATGCACGATCATATTAGGCACTTGGCCAGACATATCGCCAGAGAAGAGTTTGGTGTTCTCCCACCGCGTAAGCCACTACGGTTCAGCTGCTCAAATGATATAGAGGAATCCATGTTGAAGTTGCAAGTAAGCATATTTCGTCCCGAGATTTGGTCTAGTTTTTATTTAATAACCCATTACACACGGGCATTTAATTTAACTCCGTAAAGTGTGTTTGTTAGGGCGGAGCAGATTCCTGTTTGATCCGAGGGATTCGGACAGAAGGTCTGCCTGATTGCACGAATTACATTAAGGGTGTGGGTGTGCGCCTCATTGTGGTTGAAGTTCCCATAGATTGGTCGTCACTCT…
Picea_abies_newGene_22204	TCTCTAACTTCTTCATATGCTTGATGCTCTCCGGAAGAATATCCTCTACCACATCATCTCCATTTGTATCTGCATCATGCTTGTATATTAATTCCAAAGCTCTCATGTCCAACCACGGACCCATTGTACCTTCTGCCTTTACCTGTCCAGATAGCTCCCTCAGATTTGAGAGTTTTGCGAGATCCCCTGCTCTAACCGTACAGTTCTCTGGCAGGGCTAGTTTGTTCAATGAAGTGAGTTGAAAAATACCATGTGGAATTGTCACTAACCTGTCACAGTTCTCTAAATAGAGATGCTTTAGATTTGTAAGCTCTCCTATTCCACTCGGCAATGAATGTAGCACGTAACAGCACCGAAGATTCAAAAATTGAAGACGAGACAAACTGCATATGCTATCAG…
Picea_abies_newGene_22596	CCTTAATAAGAAAGAACTTTTATATCAGACATTCCTATCCATCCTACAGACTTCCCTTAGTCTGACAGTCATAACTCCTATTTATTGGTGCATCTCTACAATAATAATGAGCTATTGCAGTATGGTCTCTCTTATAAAGCCAAATATAACTATAAAACACTGTTCTGTGACATTTACTGTTTTGGCATAAATGAGTAGCTGGAGCATACCTGGAGGGGCGTATCCAACTGAGCCAGCAATTACAGAAATAATCCCTGTGCCCTTGGAAGGATCGATTATCTTAAAAAGCTCAATATCGCCTATTTCTGGCTCTGTTAAAGACTTCAGAAGAATGTTTTTGGCAGTGAGATCAAGATGGAAGATTGGCTGCTGACACCCATGTAGAAAAGCCAAACCTTG…
Picea_abies_newGene_23676	AGGCCTGCTCATATCTTTTTCTCGCGTTAGATATACAAAGACTAAAGTATGGGCTCAACTTCAGAGTTAGGCTCATTGAAGCCTCGAGGTACATTTTAAGCAGCTCTTGTACAATGTACTAAGTAGTACTGAATAAGATAAATTAAGGCTTGAAAAACACTTATGGAGCATGTTTAAGAAAAATGAATATTGATTTGTGTTAATCTTTTCCAAATGAAACTAGGAAAAGATTAACAATGTGAATGCAAAGTCACCACTTGAATTTGATTTTTGTCCTTCTGATGTCTGCTTCTGAAACTAATCAAAACGTTGATGTAAATAGATGTGTGCATTGTCGGTGTTGCCCGAACACCTCTTGGAGGTCTGAGTGGTTCTCTTTCGACCTTGTCTGCAACGAAA…
Picea_abies_newGene_23879	TATTGGAACCGCCTCCGTCCATGTAGCGATTTTCTCTCCCCGATAAGCTAAATCATCTTGGTGCCTTAATGAACTCCTCCTGATGTTGGAGTCAACTGCTCCAATTATTCCTGTGTTTTACTTGTCACGCCTGCTGAGGTTAGGTGGACGCAGCGCAAAGATGGAAATTATGCTCAAGCGCTAAAAGCACTGGCAGAGAAGACAACTCATGAAGGGAAGCTGCGATATGACTCCAAGACTATTGAAAATTGGAGAAACGCACTTTTTCATGTAGGAGACAGTAAGGGTTTCGAGCTGGAGGTCAGCAATGGGTGAGAGCTCAACCTTTTCTCTCTCTTTCGATATGGTATTATTTTATGTTTGAAAAACAGACATTATAGAAGTTTGTTTCTTATTAGT…
Picea_abies_newGene_24216	NNNNNNCCCCCGGCTAAGGATATTAAACCCACGGTCAGCAGCAGCACCAGCTCCTCACAGCCCAACCTCCCTCATCCTCCCCCTCCCAAGGGGTCTTCCTGTAGCGCCAAGTTCAAGTGCATGCCCCCCTCTAGCATTCCAATTCCCCGCTCCCCTTTTCTGAGTTTACCCCATGGCTTGAGCCCCAGCACGCTTCTGGATTCCCCTATGCTCTTATCCAACTCTCAGGTCAGTTTTCTCAACTGTGTTTTAGAAAATCGGATACAATTCTGTTGATGGGTATTTTTTTTCTCGATGGAATTCATGTCTGATGAACTATGCTCTGTATAAGACCATGTTTTTTCTGGTATGTTTGGGTCGAATTTGAGCTTTCTGAATTTGGTTCCGCATAATAAATTT…
Picea_abies_newGene_24393	TTTTCATAAATCACAGGGGACCCGACGTCAAGAAGACTCTTGCCAGCCTCATCTACCATAGCCTCACAAGCTATGGGTTGACCGTCTTTCTGGATAAGGACGAAATTCGCACGGGGGATGCTATCGCTCCTGCAATCCTGGGCGCCATTCAGAGTGCCTCGGTTTATGTTGCCATATTTTCTCAGCATTATGCCGAATCAAGTTGGTGCTTGGAAGAGCTTCATTGGATTTTGAGATCGTATCATGAGCGCAACACCAAGATTATTCCCGTGTTTTTTGGCGTTGAGCCTAAAGACCTGCGTCACATTGAGAGCGGACCTTACGCGATAGCCTTTGAGAAACACCAACACAAAGGCAGAGTCAACATGGAAGTCATCCAGAAATGGAAAGCAGCTCTCA…
Picea_abies_newGene_2543	CTAAGATTAGGTGAACTTTACAGCATAATTATTTTATTATAAATTTTTAACTAAAAACCTTTTATAAAAGGGACCGCATCCCGTTCGAACTTCGAAGTAGAACCGTGTCCGCAAGAAGCTTCTCCATTGAGTGAAAGTCATGGCATCCCCCTGCGAATTCGTCGATCTCCCAGTCATTGATTTCGCTCTCCTTCCATGGAAATCTGGAGGAGATGCCCATCATCATGACCAGCGGGAGCTCGAGAAACTGAGAGAGGCATGCCAGGAATTGGGCTTCTTCCGTGCTATCAACCATGGAGTCGACTCAACTCTCGTTCAAACAGTGGACTCCATCGCTCGAGACATGTTTATGTTGCCCTCTGATACAAAAGAAAGAGCCATTTCCTCCATTTTCAATAC…
Picea_abies_newGene_25615	TTGCTAGGAGCAGGGAATTCTGGGTTAGTCTATAAAGGAACTTTGAGAGATGGCACACTTGTTGCTATGAAGGTTTTCCAATTGCAAAATGACCAAGCCAAGAAGAGTTTTGAAGTAGAGTGTAATTTCTTGCAAAAGGTTTGACATAAAAACCTAGTAAGAGTTATAACTTCATGCACTGACATACATTTAAAATCCTTAGTGTTTGGGTTTATGTCTAATGGAAGCTTAGAAAAGCATTTGTATCATAATAGAGATGACAAGAATGGTGAGGATGTGTCTGAATTGGGATTGATAACACAATTATACATTGCCATAGATGTGGCCCATGCCATAGAATATCTTCATCATGATTGTTTTGTGGAAGTAGTGCATTGTGATATAAAACCTAGCAATGTA…
Picea_abies_newGene_25697	ATATAATATGAAAGATAGAATTAACATCACTTAACAAAGTATGTTAAACAAAAAGTGACGCCTTTTGGCCTTTTGGTTTTTCTTCTCTTTTATATTATTGAATACTTACAGAAATATCATATGCATACTTACAAAATGGTCTTTAATAAACATACGATAATATTTAATATGATAAAGATACGACACTATTTTAATAAGATAAAGATACGATACTCTACAATGTCACCACATTTACATATTCATATCTTATCCCTAATCTACACCACTCTTAATCTGCGGTCTCTCTGGTGGTTGTTGTTGAGGTGCTCCCATACTTCCACTTTGATCTTAATTTGGCGGTCTTTAAAACTTTGCCAACAAAGAAATATCATATGCATACTTACAAAATGGTCTTTGATA…
Picea_abies_newGene_25723	GGTAAATAGTAGCTTGTCATATTATGACAAGATTCAAGATGGATTTTATCATATATGGGGGATGAATCCCTATGTTTGGACAATGTGCAATGATGTCAAAGAAAGTGGTCAGATGCCATCATTGGAATCACTGCGGTCTGTTGATGCAACTGATTCATCAATGGAGGTGGTTTTGATAGATAAGCAGGGGGATTCACACTGGAGGGAACTTGAGATCAAGGCACTTGGACTGGCTTCTGATTGTTCTAGCACAAAAGAAGTTGTTGAACAACTTGGCAAACTTGTTTGCATGCTGATGGGGTAAGCATATATGATGTAGTCTGTTAGTGGCTGTAATATCTTATATGCTTAGTTTACTTTTTCTGGCTGACACAAATCTGGTTGCAACTCAAGGGGTCC…
Picea_abies_newGene_25886	TAGCGGATCAAATGGAAGCAGGCTCATCTACCCCGCTGTAAGGATGACCTTGGGAAATCATTTTTGTTTTTCCAACATACGATTGTTTTGTTTACATTTTGATAAATGCTTCAGTGTCAAATTTGAAATTATTTTGTGTATATTTTANNNNNNNNNNNNNNNNNNNNNNNNNNNNNNNNNNNNNNNNNNNNNNNNNNNNNNNNNNNNNNNNNNNNNNNNNNNNNNNNNNNNNNNNNNNNNNNNNNNNNNNNNNNNNATATAGCTTTTCTTTGGATCGGATATTTGGGTATAAAATTATCTTTATTTTGGTGTTAATTTCAATGGGTTCGATTCAAGCTGCTGGTGCATATACCTCCCAGTTCAATCATAACATCGGTGCCTGTTAAGCCTATAATACGT…
Picea_abies_newGene_26243	TCAGGAAAAACGGCACCAGCTATTAAATGAGATTCGAACACTATGTGAGGCACCACATGAGAAAGGCTTAGTGGAGTTTCATGGGGCTTTTTACACTCCTGCATCTGGACAAATCAGCATTGCTTTGGAATACATGGATGGAGGCTCACTTAGAGATCTTGTACAATCAAAGAAGCGCATTCCTGAGCCAATTCTTTCTGTTATTACACATGAAATTTTACATGTAAGATAATTTGGATTGTGGCTTCTATGGCAGGGGAATTCTTTTTTGATTCAACCAAATTTGTGATGTTTCTTTGCTTATCTATTGCCATGACTGATGGGTAATGATTTGTTGTTGTATTTGAAGGGATTAAACTTTTTACATCGCGTTAGGCATCTGGTGCATAGAGACATAAA…
Picea_abies_newGene_26365	TGAGATAACAGTTTGTAAAGTCTAGTCTATTCTATGCACACTCCAATTTCTGGTTATTTTCCTATTCTTAGTGTTGCTTGAGGATTGCTTATATCCTATCCTGAAGGGAGGGTGTTGTTAAGGAAATCCTATAATGGCTGACCCTGGTTTCGTCCCTGGATTTATAGGCGTGGGCATCCAAATGGCGATCGACCAAATTCTTCACCACATCAACATTGCGGTTCGCTGCAGTAAAGAGTTATCATCTCTCAAAGATGTGGTAATCAGGATCGAGCCTATCATCAGCCACATCCAGAAATATCGCCTGGAAATAAACAGAATGAGAGGTATTTCCTCTTCTCAGAGTGATAATAACGTTTCAGCTGTTAATGTATGGCTAAAACATCTGGATGCGCTCCT…
Picea_abies_newGene_26672	GCAGGGCAAAACTCGCGTGCTCCAAAATGTTTTCCACAGCAAAGCGGTGCAGAATGGTTTCAAGCATCGGATTTGGCTGTCCGTATCGGAGAAATTCAAGATTGATCACCTTCTCCACGACATTGCTTACCAGATAAAACTTCAAGGGGATGAGCTCGCCATAAAAGATCCAGTGGACGGTCATCACGAGCTGACCATACAACTTCCAAATGATTATCATCATAAGCTAACTGAGGTAAGCACGGAGGGGCTTAGAGACCGCATTCATAGATATTTAGGAGAAGAAGAGATTAATAATGTGGAACAGGAAAAATTTTCTCTATTTGTTCGCCTTAGAGCCTACGTTCATAGATATTTAGGAGAGAGTAAAAAGCCTTGTCTGTTTGTTCTTGATGACGT…
Picea_abies_newGene_2668	TTTTTATCTCACATTAATTTCAGCTCAACTGATTAATGTATTTTAATATGCAGGTTCAAACAAGATCATTGCTTGTGTTGGAGAAAGCACAACTTCCCTTCCTTATCAATCTGCTGAAAAGAGTGGTATAGCACTTGGTAGAAATAGAAAGTAATTTAAATGTTAACAACCTCGTATCAAGTCATACTTTCCTCATTGTTTTTATTGGATACCTTCAGATTCGCTTTTGGCTCCTACACTCGTGAAACGAGAATTTCCTCCGGGTTTTTGGAAGGACCATGTTATCGATTCTCTAACGTCATCTCACAAGGTCGGTAATCTCAGCGGAATGCCCATCTCTGTAGAAGCTCTTTCTAAATTGTTATAATTGACGACGTGAAATAATTTCAGGTTTCAGCA…
Picea_abies_newGene_26780	GAAATAAGATTAGATTTTCAGGGGAAAAAAAAATGGTGAATTTGAATCTAATCAGATTTTCAGAGGTAGTTTGAGTTTTGCGTGTTCAGATTTTCAGAGGTAGTTTGAGTTTTGCGTGTATCAAAGTTTTATGTATTTCATAATCTTTATTTTAGGGGTTTTGTTCCATTTTAAACCAACCCAGATGCTGAGAATAACCAAGAAACCTACCCTAAAAATAACTGGGAAGAGAAGATTGCTCCCAGAATTAACCCACTCCTCATTCACATATGTAATTTTGTTTTCAACTCTCTCTCAGATTGCATGGTCTCTTTCTTAATGCACGTTATTAAAACATTCCATTTATTTCAGAGGTTTTGAAAGTTTTTGAAGACCAAAACGGACAGTTTGCATGCTCTC…
Picea_abies_newGene_26782	ATAACTCAAATAAACCAAATTCCAACACTGGCTCTCAAATCAGTGTCGTCCATGGGCAAGAAGCCTTATATATACATACCAATACCAATGGCATTAACAGGGTTCTACTCTATATATTTTAGTTCATTATTTTGAGCTATCTCCTCAGGTCAAAAGTTATCATATCATATAAGCGAGCAGGAATGTCTCCTGTTTCTGTCATACCGTTGGCTTACAAATTGTGCCTGCCCAGATCGTTGATCAGTTCTAGTCGTGAGCTTAAGCCTCTCCATATAACAATCCCAAATCTTGGAATGTGCAGGCGAGGGAAATCAATGGCACCAGCTTCCACGAGCACGATTTTGACCGCAGGCGAGGGAAATCAATGGCACCAGCTTCCACGAGCACGATTTTGACCGC…
Picea_abies_newGene_27500	GCAAAAACAATACACAAGAAATATACGAGGAACAAAAATTACAAAATACATACCCAGACTAGATGAGACAGTGATAGATCCTGGAAACATACCCAAAAACGATGAGACAGAGCCACAGCTGACTTTTTCGCAGAACATGTAGATGAGATATTAGGCGTTGTTTGAACGTGTCTGCCAAGGAACTGAAGGTTCTCTGCTAGTGATGCTTCTGCAGTAAGTCGAAGAGCGAGAGTAAGCTGCAAATTGTAACGCTCTTCAGTCTGTCGTGCCCAGTTCTTCTCAGACTCACCACTCTGCCTGGTATCATCATATTTACATCCTTCATCATCAAATGCGTTGAAGGCAGAATCACCAACATTCGGAGACACACTGGGCGAGCGGTTGGTAGGAGTAAAATCC…
Picea_abies_newGene_27580	AGGGTTCATTAGCCTCGACTGTGGAGGCACGACGAATCACAATGACAGCGCTGGTATACAATGGATCACCGACGATGGCTATATTGACGCTGGAGAGAAATCAGCAGTTTCGAGTGTCGTAGGAGTAACATCAGTGCAGATGAGCACTCTTCGGAGATTTCCCGAAAGAAATAAGAATTGCTATGATATGATTCCGCTTGAGATCGGAACCAAATATCTACTGCGTGCAACCTTTCTCTACGCAAACTACGATGCTCTTAATTCGCCCCCCAATTTCATTCTACTGTTAGATGCCGATGTTTGGGATACGGTTGTTGTAGGCGAAAACGGGGTGACCTCGAAGGAATTAATTCTCATGGCGAAATTCAACACCACCAGCGTCTGCCTTGGCCGTGGAAG…
Picea_abies_newGene_27656	TACAGGGATGCGACGGGTCGGTGTTGCTGAACTCAACGTCGGGCGAGCAAGTAGCTGCGCCCAACTTGTCACTGAGAGCGCAGGCTTTCAAAATCATCAACGACATCAAACAGCACGTAGAAGCGGCCTGCAGCGGAATTGTGTCGTGTGCTGACATTCTTGCCTTAGCGGCCCGGGACTCCGTCTCAATAGTAACTAATTTTTTTCCTCTGCTGAGCCATCAACACCAATTTAATTTGTGTCTAATGGATGCATTTGCTTATATAGGGATTTTGGTTATATATTAACATGTGTATTTGGTGAAGGCTGGAGGGCCATTCTATCCCCTACCACTCGGCCGCAGGGACAGCCTTACCTTCGCCNNNNNNNNNNNNNNNNNNNNNNNNNNNNNNNNNNNNN…
Picea_abies_newGene_28414	TGGCATAATGAATTGATTTTTAGCTATTATATTGTTATATTAGTAATCCATGCCATAGCTTACTTATAAAGGCATATCGTAGTTGAGGCTCTATCCCAAAAACTCCTCGTTAAAGGGCATGGCCGTGTGATTCGAGGATGACCCAGAACAGAGTGTATCTTCTAGTTTTCAAAGGGTATGGCTGCGGATTGGTGGGAGGATGACCCAAATTTGTTGACAAAAGTGAACCCTGGAAAATAGGAGGAGAACGTGATGCAAAATTTATAATAAACCAAGTGGGGCACTGTCTATAATGAAATATGCATGCAATATGGTTATTGAAGCTACCAAAATTTGGTCAGCGCTCTGTAAGAAAACCCCAAAATGAAGGGGATAAGTACAAGCAGCCATACAATGAGT…
Picea_abies_newGene_2900	GCGTACTCAAATAGTGAACGTGTAGGGGGGCCGGAATCGAGAGCATAGTGGAACGGCAAAGCTCGTTATTATTTCAAGTGATCCCTTGAGCGCCACACAAAGCTATGCAAAAAGAGCACGAGGTCTGGATGTGTCGGATTAACCCGATTCCCCACTAATGGACACTGTATTTACAGGTGGCATCCTCGCAGGTATCTAATCTGAAATATGCGACACAGAATGCATCATTCGTCCATGACGGGAGAAAATGAAATTGGTTTGATGTCAACCTCCCGTAGTATTAATCACCAGTGAACCCCGTTTTTGCTTCTGTGCGTTTCTGCGATTTCGAATCAACAGATTGACTGACCTCAACGACCAATTGGCTTCTGCTATTCTGTATTTGGTTCCCAGTCCGTT…
Picea_abies_newGene_29101	AATAGACAATCTCAAGGAGTGAAGGTTCATCCTGGTACACCCTGATATAATACTAAGCTACCTAATCTATAATAAAACGCTTCAGTTAACCTGCTCAATGTGATAGCAAGCTTACAATTCGAAAAACCGTTTGAAAGGTATTTGACCGTTTGGAAATCCATGAAGATCCTAACTATAAATATATTCTAGAGTGCTTCCTGAGATGACAGTCATTCGCCATTTTAATACCTGATTTTGAAGTATTTTTTATTATTTGATTCCAAGCGTTGAATGGTAGCTTTTTGGAAACACAGGAATCTACAGTGAAAGCACTTTTCAGCTTCCAAGTGGGTATGGATAAGCATGGATGCATTCGACTTCTCATTTCTTTGTTAGTGCTCATGGCTGCAATCTGTGCAC…
Picea_abies_newGene_29170	GTGCAGATTGTATTGTTTCGGAGTCAGTATGTGTAAGCTCCTCTTTGCCATAGATTCTTCGCTTCTGGGCTGGTTGAGCAGCCACAGATCTTTTGGTTAAACATTTTTTTGCAGAGTCCATAGTTCATATGGATTCATCGCCAAGGAAGCGGAAAGGAGGAGCGGCAGTAATGATGGCGCCTCTTCTAGAACACACAGCTCGTCTATGTAATGATGGCGCCTCTTCCACGTCATTGGCCTCGCACCTCTCTTTCCAACAGCAGAGGAAGCGGGCGAATGAAAATATGAGGGATGGAGAATCGAGTTCCTTACATTTGCATACTACGGCAGCTTCCATTGCTCCTCCTCCAAGAAGGGGTTGTTTACCTAATTCACCGGAAAGAGGATTCAAGAGAAAGG…
Picea_abies_newGene_2923	TCAAGTCTGCCTTGTATATCCGTGGGAAGTACTTTGGATATTTTGTGCAACTGGTCATTCCAATACCCCAAGTCCTGGCTTTCCGAGTGAAGTAGTGCCCCAATCACTTTGAGAGATAATGGCAATCCTTGGCACTGATCCAAAAACTTCTCAACAATTTCTTCAAAATTTTCAACAGGATAAGACTGGTGAAAGGCATGCAAGCAGAAAAGCTCTCGAGAATCTTCTCTATTCAGAGGTGTCAGATTATAAATGGACGACTCCTTCATTCCGCAGTTTTTAAGAAGATTCAGAGGTGTCAGATTATAAATGGACGACTCCTTCATTCCGCAGTTTTTAAGAAGAGTCTTATTGCTAGATGTAACTAAAATTAAGCTACGTGAACTCAGGGTATCCTTC…
Picea_abies_newGene_30040	TTTCTAATCTGTCATCCATGTGTTATTGTTCTTCTTTATATATATTCATGCTTTCTTGTGTTATTGTTCTAATGCATTACAATCAGATAACGGATGGCTGCAGATGGAGAAAATACGGGCAAAAGACGACAAGAAACAATCCACATTCTAGATCTTATTACAAATGCGCCATGGCGCCCAGTTGCCCAGTTAAAAAACAGGTTCGAACTTGCTCCTTTCATGGATGAAATCTGTTACTGATACTAATCATATCGACCATGAAATACATACAAATCCGCTTGCTAATTTACATATATTAATGATAAAATTCTGGTGGATTTTCTCCAGGTTCAAAGATGCGCCGAAGACCCCACTATCGTAGTAACAAGCTACGAAGGTGAACATACTCATTCTCTGAGT…
Picea_abies_newGene_30248	TTACTCTTGCTCTCTGGCGGACTGGGGAGACACAAGTACAAAAAGGTTTGACATTTTATTTTATTGATTTCAGAGTAGTTGGATTGGATAGCCAATTGACAGGCTGGAGATGGTACATTATCCATTATTATTAATAGTTAAGTAGAAATATATTGATGTCAGCATTGTCCTTGCCATGTCTTTCACACAATGATAAAAATATGGTGTATTCTCTCGTGTGAATAGTTTTAAATTTGTACATATTGCAGGTATTGAATTTTTCAAGACACAAGCTGGAAAAATAGAGGATGAAGCTGATAGTCACAGGCCAAGTGGATTTGAGATAGTATTTCCTGCAATGCTAAAAGAAGCTAAAGTCTTAGGTTTGGATCTGCCTTACGAATTGCCTTTCATCAATCA…
Picea_abies_newGene_3028	TGCCAAGACTGGAAGCAAGAATCTACAACGACTTATTTGGACAAGACACTATATATCAGTAGGTTCATTATTTCATCGTGTAACATCCAATTTTATTTCCTTATCTTAAAGTTAGATTACAAAATTTCGGTTATGTTTAGTTGAATGCACAAATACCACTCGCATAGATCGATATATGTTGAGAGAAATTGAAAACCTTATTGTAAGTATTTTATCACATATATGAACAGGCAGAGCAAGGCCGAGCCATATGAGGTTGTTTTTCTAGACTGTATCAAAGAAATACGTCTTTTCGTAATTTAGTTTCCATGTAAAATTTTCAACTGATGCCTGCCGCAATTTTCGGTTTAGGGCGCCACATATGAACAGGGAGAAACTGGTAGAGCTTGCAAAAGTGGA…
Picea_abies_newGene_30460	AAATTGTTTTGATTGAATTTGACCATCTTTTTATATTGATTTCCCTCGTCTTAAAATACCGTATGAGCTCATTTCAAATCCCCTAGTGCTTGCTGTGGAATGCTAAGCCCAGCGTAAAGAACTTACAAAGGAAGAACTTGTCTCAGGTGCTTCTGCAATTTCCTAGCCTAAATCATTAGAAATGCATTAATTTTAATATTTTGACTAGCGTGAAGAAGGCCTCTAGTTCTTGTAATGTTGTGAATCATGTACATTTTCCTTGCAGTAGATAAAAAATGCGTTTTGTAGAAAATTGCTATTTCAGACAACGTTCAGATAGGTCAAAAGTGAAGAATTTCTGGACTGTGGAATAGCAAACGGAGAAAATACATAAGGATATTCAGGCTATATTTTAGCTAA…
Picea_abies_newGene_3073	ATCCATTTGTCCAATCCACTCAGAGCCCTTCTCCCCATTCATTGCTTTTCTCATCTTCACATAATTTCTCATATTCATAATTCTAAACCAGACAATGGCAATGGCCGCCGAGATTGCAAAGGAGATTGCAAAGGAGATCGGAACCAGCGTTGTTGCTGGAGTCATCCAACAGGTCAANNNNNNNNNNAATACGACTCACTATAGGGTCAGTGCGGCCGCGACTTCAAGTCACAAAACCATTATTTGTCCCATTGAGAGCAGAATAGGACTAAGTACCTAATGAATATGACTAAGAACATGGAATACAAGATGCTTCCTAAAATTTTACTTTGGAACGACTTAAGTGAGCCATCCATTTGTCCAATCCACTCAATCCACTGAGAGCCCTTCTCCCCATTC…
Picea_abies_newGene_30964	ATCTCTATGGATTAGGGCTCATTCAACGCGTATCATCTTTGAAGGTCCAGCCAATGAAGCATTTTCTGCGCATTATCATCACTATGTATGCGACACTCAAATCACCCGATCCAGAACCAGAAGTTTGAGATAGGGTATTCAAATTCCTCCGTTTCTGAAACCTCTTAGATATTTGGCACACCAAAAATTGTTCAATTTATGTTATTCAAATTGCAATTTGAACAATTTCAATAGATGAAATTGCAGATTTGCCACTGTTGAAATTGTAACCGCTGGATTTAACGAAAGTGTGTCGAAAAACCAATCGAGAAAAAGGGGCGGTTTGAGTGCCCGCTTTTCACAGCCACTACGCGCTGAAGCTAAATCAAATCAGACAGACGGATGTACAAATTAGCAGGA…
Picea_abies_newGene_31020	GGTACCTAATGATGATTACAACTAAAATGGCTAGCTAACCCTACTACATACATTGCATCACACAACAAATCAGAGTCCTTTGGGCATGATGATTATTAGGCCTTCCACTTCCACATGCATATAATATGCCTAGGGCCTCTTTTTCCTTATTTTGCGTAGCAGCTGCAATGATTTAAAAAACCCTATATTCCTTGGCTTTAGCTTTCCCTTTCCTATTTCCATATTGAATAAGCACAGAGCGGGAGGGAGTTTGGCAGTGGATGCCCAACTTAAAATTGTTTAAAGAAGAAGAGAATGGTGGCTTAGATTGGCACTGCACTTGCAAGTGGCAGCATCATCATCATCGGTGTTTAAAAACACACATGAAATATGAAGGTTAAGGGCGTTTGCTGCCACCTT…
Picea_abies_newGene_31222	CCTTCGGGCCTCCCTCGTTGCCTTTCCAAGTGAGAAAGTTATGGAAGAAGCTGAAATCTTCTCTACAACATATTTAAAAGAATCCGTACAAAAGATTCCGGGATCCAGTCTTTCACGACAGGTGAGGCTGGGAGATTGATAAGTAGCACAGACAACAGATAAAATATAATTCTGTAGCAACTTTTTCGTTGATCCAGTCATAATGAAACTATGTGGGAGTCAATTACTTTTTCACGGAGTTTTCCCAAAAATTGGTCTGTTGAGTGCCGAGGGAGCAATTCTAATCTACAACATTTGTTTCATATAATTTGAATTTTGTGGTTGCAGATAGAACACGTTATGGAATATGGTTGGCACACAAATCTTCTACAATTGGAAGCGAGGAATTACATCGACGTA…
Picea_abies_newGene_31731	ATGGAACTTGGAACATACAGAAATTATGTCATAGCTTTTTGATGTCAAGGTCTTGAGTGCTTTTTCTGATATAATGAAAACTAAAGAACTTATGAATGTTCAGATTATGGAATATCTATCTAAGCAATTGCCTCTTTATGTATGCCAGGTGCTTTCCGGAACAATATCATTTTCATCACCGTCTCACAGTCCCCAAACCTGAAGGGAATTTTAGAGACTATGTGGGAGAAGATATTTCCAAGGAAGAAACTTGAATTTCAGAATGTTGAGGATGCACATAGACAGTTGCAGGAGCAGTTGTTGAGGCAAGCCAAGCCAACTCTGGTGGTACTGGATGATGTCTGGTCTAGGGCAAACTTGGAAAATTTGTTATTTGAAGGGCAAGGTTACAAAACCCTT…
Picea_abies_newGene_32262	CAAGATACGACTCTGACACTGTGGCAAAATGGAGGAAGGCTCTGTCTGATGTTTCCGAGATAAACGGTTTTGTTTTGGGAGATTTTAACTGGTGAGACCTCCAACTCTTCCTGTTCGTTTAGTCTTAATTATTTTGTATTATTAACATTTTATATACTTCTGTTTTTTTAGTTTTTTTGTTGTGAATATGGTTCAGTGACGAGGGGAAGATGGTCAATAACATCCTGGAACTAGTATTGAAAAAGTTAAAAAACCGCGTCCACGATGTGTTTATAAACCATCGTGGCCCCGATGTTAAAAAAAACTTGGCCAGCCATCTCTACTACGGCCTTATTGCTCACGGATTGCGAGTCTTTCTAGACATTGAGGAATTGCAACAGGGAGACAGTTTAAATTCTC…
Picea_abies_newGene_32743	TTGTCGAAAACTTTGGCGGAGAAAACAGCGATTGAGTATGGCTTAAACAGTGGTCAAATGGAGGTTGTGACAATTGGACCGGGTTACGTTGCTGGGCCAGGCATTATCTCAACATTTCCGTATTCATGCAATGAAATATTAGGCCCGACTACAGGTATGTAATTTTTGGGGGGATTGTATCTTCGTTACAATTTTATTTTTTCGGTTAAGGGATTTATTCTTGCTGAATAAAGAGAAGGCAAATTATAGCTCACTTTTAGTTGAGTTGAGGAGAGGGTTTGGAGGACATATACAGATTTAGAATGCTTAGTTTAAAACAATAATGACAACGCTACAACTTCGGTTGAAAATGTTACAGGAAATTATGAAGTGATGAAGTTGAATGAATCCTTTGTGGGA…
Picea_abies_newGene_32817	ATTGTCTTTTTAGTTCATTATCTTGTGCTGCCAAAGTAGTCCATTAGTTCATTATCTTGTGCTGCCTCAGATTCTGCCATTCTCTTTTTAGTTCATTATCTTGAGCTGCCTCCGTAGTCCATAACGAGCAGAAATGTCTGTTATTTCCATCATGCCGTTGGCTTCCAAACCGTGCCTTTACAAATCGTTTATCAGTTCTACTCATGAGCCTAAGGCTCTCCGTAGACCAATCTCAACTGTTGGACTGTGTAGGCGAGCGAAATCTGTCACGGCTTCCATGAGCATGAGTTCGAGCACTGTCGTAGCTGATGATGGTGTACAAAGACGCATAGGCAATCATCATTCCAACCTGTGGGACGATAATTTCATACAATCTCTCTCATCACCTTATGGGGTAAT…
Picea_abies_newGene_32827	ATACTACAGATTCTTTGTCTCGAAAGATTTACGGTCTGGTCCAGTGCTGGAGAGATATATCTAGTGATGACTGCAAAACATGTCTCTCAACTTCAGTCAATAATATTTTCACTCAGTTTCCTGGAAATCCAGGAGTTCAGGGTTTGATGGCAAGCTGCATAGTTCATTATGAAATATATCCTTTCCTTAATTCGACTGTGCTTTCACCAGCATCTTTCCCTGCTGGAGCCCCAGCCCCAGCTATTAAACCGGTGGCTGATACACCACCGAAGCAGAATACACCATCCGACAAGTCTTCAAAGAAAATACCCATATTTTTAGGCGTTGCTGCCGGCTTGCTGCTCGTCTTATTGGAATGTCTGTTTTCATGTCGAAGAAGATTGAAGTATGCCACATTCC…
Picea_abies_newGene_33491	CAACAACGTTACTGTATTCTTTGGAAGGCCTGCAAGAAATAGTAGACTGGGAGAAAATAATCAAACTGCAATCCAAGGATGGATCATTCCTCACCTCGCCGGCATCTACTGCGGCTGTGTTCATGCGTACAGGGAACAAAAAGTGCTTGGAATTCTTAAATTTCGTCCTGAAGAAATTCGGAAACCATGGTATCAACATGACAATACGATTTCACGAAGGCCCCTTTTTTTCTTTAATATAGTTTGTGAAAAATATTAAATTAGAAATTGAAGAATTTGTTATTGCAGTTCCTTGTAAAAATTGAAGATTGACAATTGAGAATTTGTTATTGCAGTGCCTTGTCACTATCCGCTTGATCTATTTGAACGTCTGTGGGCCGTCGATACTGTTGAGAGGCT…
Picea_abies_newGene_3370	AAACATTTTAGTTATCCCTTATCCCAAGGCTTCAAAAATATAAAGGCTTCCAGGTCACTCCACATACGGACGGAAAAAATCTGAAGGCTTCCAAGTTCCAGTGCACATACGGAAAGGATGAGACCACACAAGAGTTTTCTTTTATACGGCATACAAAGGCATGCTAATTATCGAGGTGGGCTATCCTTGGAGGATGTAAAATAATTATTCCATTGGGACTACCGCTTATATTTCTTTGCTCACTCACCACAGAAGGATTTGAAATAATTATTCCATTGTGACTACCTCTTATATTTCTTTGCTCACTAACCACGGAGCTAGCTCAGGGTTAATGCGTTAGGTTTGTTTGCTAAGGAATGAGGGCAGAGCTATGTCCGGATGTTACGATTGTTTGAGCAG…
Picea_abies_newGene_33797	GCCGCCGCCCGAGTTGATCCGACTTTCCTCTCATTAAATACCGCAATGCAATACTCAATCCCTTATGTCGTGTGTGATAGAGAGCTCAGAGCACTCTCTGGTTAAAATACTTTGATTCAGGATTTTAATCACTATGGAGAAGCTAATGATTCTTTGTTTGTTCTGCACTCTCTGGATCGCTTATGCGAGAAGAGAGAATGTCCTGAGTCTGAATTCCGATCCACCCCTTGTAAACGGGCTGTCATGGACCTTTTACAAGAGCAGCTGTCCTAATTTGGAATCCATTGTAAAGCAAAGGATTGACTTCTACCTCAAGCAGGACATCACCCAGGCAGCCGGGTTGCTGCGCCTCCATTTCCATGACTGCTTCGTCCAGGTACTTCTTTTTATTTTATTCAG…
Picea_abies_newGene_34161	TTTGAAAAAGTATTAGAGTATATTCAATATGGAAAGAGAGATGGAGCTAATTTATTAGTAGGTGGAAATTCTTTGGGTAGCAAAGGATTTTACATTGAACCAACAATATTCTCAGATGTCAAGGTATTTCTCTAATTTATATTTATTAAAATGTCTTGATACATATCATATATCAAGGTATTTCTCTAATTTATATTTATTAAAATGTCAATACATATCATGTAAAAGCTCTATTTATGACATCTAGAGTTTCTAGATAGTTATAATTTCAAGAAAATTTGTGCAGGATGATATGCAAATTGCAAAGGAAGAAATATTTGGCCCTGTAATGTCCATCCTAAAGTTCAAGTAAGAATTTATAGTGTTTATATTTCTTTAAATAATTTTCATTTTTGAAAT…
Picea_abies_newGene_34364	GGAACCTGAATTAAAAATTCAGGTTTCACACAACCAATGGATTGGAGTATATCAATTTGCAGCTTAGTAACCAACAACTTTGTTGGAAAAGGGTAAGTGGGCTCTGTAAACTATGAAGTCAAAGCTGGGAGGAATATATGATCATGGAATGCAACATCAAACCTAATCCCAATCCAAATTTGTGTGCATAGTCAAAATCCCAAATCCCCAAATTAGGTATTTGTAGATATTAGGTATCATCAATCAGAAGGCATGATAGCATGTTTATTTATTTAATCAGGAGACATGGAGGTAGTTGGTGAGAAGGTTGGAATGCATAGGCTCAGCTGTAGCCCGGTTCCCAGTCAATGGTGATCTCCAATATATCAGTTGTATCCATAGAATTCCATTCTCAAGTTG…
Picea_abies_newGene_3456	CGCAGTCAAATGTTGACGGAAAAGAGTGACGTGTATAGCTTCGGAGTGGTTTTGCTGGAGATCATATGCGGCAGACCACCCATTAATCCAAATCTAACCGAAGAGGAACCTAATCTAATTCAATGGGTAAGGATTCTCATTGATAATCATTCTCATTCATAATATAGTACTACTCTGAAGTGCTACATAAGAGTAATAATTATATTACGAGCCTTTTTCAGGCGACACCTTACGTGGAGATGGATGAAAATTCTGCCGAGATAGTAGAAATTATTGACAAGAGGTTGCGCGGAAACTACAACATGAAATCAATCATTGGTGTTGCCAAGTTAGCGCGAGATGTGTTGAGGCTAAACCATCGTCCAGACCCAGCGCGAGGGAGGTAGTGGCAGAAATTGA…
Picea_abies_newGene_35029	TAAATATTGAGATATAGAAACAGAGTAGCAGAGGCGCAGATCGAGGACGCCGAAAATTTGGAGGGTGAGCGCAAACTCCCTGTCTCTCATATATCTTCATCTTACATTTTTCTATTATTACTCTGTATCCCATGGCATGTCCATCCACTTCATATGGAATTGGCAACAACTCTTTTCAATTTGATGTTTTCATTAACCACCGTGGCCCTGATGTCAAGAAAGGCCTCGCTAGCCATCTCTACCATCGCCTTCGTGCACACGAATTAAGAGTCTTTCTGGACACTGAAGAATTACAGGCGGGGGACAAATTGACTCCTCAAATCGAAGGGGCTATTAAGACAGCTTCCGTCCATATTGCAATTTTTTCTCCACGATATGCCGAGTCAAGCTGGTGTCTCA…
Picea_abies_newGene_35162	GGCAGCAATACCCACCCTGCTACGCAACATTGAATGATGCGGCGGGTGGATATTGACCGCAATGAATGGATATGTCTCCAGGACGGCAACCATGGTGGATATTGACCGCAATGAATGGATATGTCTCCAGGACGGCAACCATATCGTTCCACGAAAACCAAGGTTTGACAGTGACAACCACAATTTCCTCTCACCTCAGTGACCCATTGCCGTGTTCCTCAAACTTCATTCCATTGATTTTCTGATTTTCTGGGAAGCTGCTTTGGCACCGCCGCTTTTCCTGCCTATAAAATGCATTACAGAGAAACTTCAAAGGCATTATGAAGCAATAGCGATTCAAATGGAAGCAAACTCATCTACCCCGCTGTAAGGATGACCTTGGGAAATCATTTTCGTTTG…
Picea_abies_newGene_35398	CGGAAATTATAAAGCGTTACAAGATTTAACCGTTGTTGCTGTGTTCCTGACAAATAAAGTGTGTGACAGTGTTTAATACTTGATTGTGCAGGCATATGGGGTTGCCAAGACGCTTGCAGAACAAGCAGCGCTGCAATACGGAAAAGATGATGCGGGACTGGATGTGGTGACCATCAACCCTGTGCTTGTGGTGGGATCTGCCATTACCCCCAACGTCCCCTACACCGTTCGGTTGACCCTTTCACTCCTCACGGGCAACGACCAAAGCATAGAAGCTTTCAAGTGGATACAGAAGATATACGGCACCGTTTCGTTAGTTCATGTGGACGACGTCTCCAGCGCTCAGATTTTCTTGATGGAGAACCCCTCTGCATACGGCCGCTACATTTGCAGTGCCAT…
Picea_abies_newGene_35794	GTTTCGTTTCTGTGAAGGAATTGTCATACAATACGGGAAGAGGCTATCTGCAAAAGATATGGCAGGTAAATCGCTAGTCTTTAAAACAGATCCATTATTTATGCTTGCTTATTTTTTATATTCTAATTACCATTTACCATTAAACTTTATTTCCAGGTATATTTTTTGCAGTATGTGTTGTGTTTAGCATAGTAGTTGTTTCTTGCATAATGGTTCGTCGTCAAAGTTGCTGTTGTCAGAGGAGTTCCAGTGAGCAGCAGCAGAGCATTCGAGCTTTTATGGACCCTGTTGATTCTAGACCTCCCTCGGTTGAAAATTTCTTAAATTATTATTCCTCACAAGCGCCTGCGAGGTATTCGTATAGTCAGATTATGACTTACACAAACAATTTGGAACAGA…
Picea_abies_newGene_36013	TCAGGTTATTACAGCGTATTGTAATTGGTGATATATCCAGACTAAGAATGGAAGAGATTAATGGTGATAAGGCAGTAAGGAGGAGCGACTTTCCTCCAGGTTTCATGTTTGGGATAGAAACTTTTGCTTATCAGGTACTCTCAATTCTCACTTTCTGTCTAAATCCACTCTTTGTTCTCGCGGTACTTAAATTACAGTGGAGCAAATGCAATGTAAAGATCCTGTAATGCCAATTCAACGCTTAAAGTTCTTGTATGCATTAATGATTAATGCAGTGTGAAGGAGCTGCCAAAGAAGGTGGAAAAGGTCCAAGCATCTAGGACTCGTTTTCCCGAACACCAGGTCAGATTGTTTTTCTTCTTTGGTTCAACTTTAGAGGGAATCTCATTGTAAGGATAT…
Picea_abies_newGene_3603	TTTACAATGTTAATCCTGCCGATCTTCGGTGGACAAGCGACAAAGATGGAGTGTGTGGTCGACTCTTGGGAATTCTCGGGTGGCCCGGCAAAAATGGAGTTTATGCAGAAGCTTTGCGAATTCATGAAAAGAAAAGGAGACACGACCCAAAAATAATTGAAGATTGGAGAGAAGCACTCTCTAAGGTTTCGGCTATAAGCGGTTTGGAGCTGAAAGACTGTAATGGGTTAGAATTCTAACTGTAATTGTACATATTAACTTAATTGTATCGATAAATCTGATTTTTAGTGAGAATTAAAAATTTCCTGTAGATCTCTTGTGCTTAAAAGAGAGGGTAAGATGAATAAACCAGGAAGATGCTAGGCCTTTTCACTGTTTTTCTTCATTTTAACTTATTAG…
Picea_abies_newGene_36529	GTCCATGGGCTATTTATAGGCAATGGCAGGAACAGGGTCTGCCATTGTCTTTTTAGTTCATTATCTTGTGCTGCCAGAGTAGTCCATAAGGAGCAGAAATGTCTGTTATTTCCATCGTGCCGTTGGCTTCGAAATCGTGCCTTTACAAGTCGTTGATGAGTTCTACTCATGAGCTTAAAGCTCTCTGTAGACCAATCGCAACACTTGGAATGTGTAGGCGAGGGAAATCTGTCATGGCTTCCATGAGCACGAGTTTGACAACTGCTGTATCTGATGATGGTGTACAAAGACGCATAGGCCATCATCATTCCAACCTGTGGGACGATAATTTCATACAATCTCTCTCATCACCTTATGGGGTAATTTCGTTCATTTATATTTATCCTTCAAAATTAATGG…
Picea_abies_newGene_37824	TGCGCCCATCCTTACCAATAAAGATTTCTCGTCTATTGGCTGTGAAGTCTCGAGTGCAGAATAAATATCCCAGTGGCAATTTTTTACATTGAAACTGAAATAAATTAATTGAGATACCATCTCCACCATTACAATTACAGCCACGGTCTAACGTGCGCTGTTATTGAATTGAATAACCATTCTGTGGATTGATTAAAAGAGCCATGGCTGCACTGCTCGCCTCGTCTGTTCACAGCCCAATAACAGCTCAAGACTTGAGCCTCTGCCGCGCATTTGCGCCGCGAAATTTTCCGTCATTCGAAACGTCACGTGACGGTGGAGAATTTTCAGGCTTTACAATCGAAGCCAGAAGCTCTGGCTCCGGCAGTCCTCCTGCGAAGATTAATGGACGGGCGCCTC…
Picea_abies_newGene_38372	TGTTGACAATTTCTGCCACGGCATTGGCTTTGGCCCCGGTCGTGTGCTCGGCGAGTTTCGATTCTTCGTCTGTCATGCCCACCCGAGACCTTCTCTTTTTCCTTTTCATACGCCAACTGGGACTTCCAGGGCACTGAAATTGCAATGCTCGCCAACGCCCGAGGTTCGAACCCTTGACCTGCCTGACATTCGAAGGCTCTAGGGTTTAGAGCGTAATTCTCGAAATCCGTGACAGGCTGCTGCTGGCCGTGTGAGATTTTGGATTTGTGGTGGTAGCGCATTTTTTTCATGCTGATTGTGAGGGCCGGCGCACGATTTCACCGAAAATCTTCTCAACAAAGCTCGTGGCAGGTTTCGATCCCATGGCTTGTCCGTGGACAGTGAAAACTAAAACAGAAA…
Picea_abies_newGene_3852	TCTTTCACTGCGTTACAATCAGTTGGAGGGAAGCATCCCCGTGGAGTTCGATTCCCTTAAACATTTGCAGTTCCTTTACTTGGGAGCAAACAGACTCACAGGTACCATCCCCTCTTTCATAGCAAACCTTTCAGACTTGATTGCTTTAGGAATGTCAAGTAATAGTCTCAGTGGCGCCATTCCACCACAGTTGGGTTTGCTCCCTTGTCTCGAAACTCTGAAAATAAAAGGAAATGAATTCTCTGGCATCATTCCAATTTCTTTGTCAAATATCTCCACTTTAGCTTTGTTGGATATTTTGGCTAACAAACTCTTTGGCACCATTCCACGAGAATTGGGTCTCCTCACCAATCTACAAACACTTTTTATCTCTGAAAATGAATTGTCAGGTTCCATTCC…
Picea_abies_newGene_38989	GAACCCCTACCTCTGCATGCGTTTGCATACTGGGAAATGCATCCAAGACGTTCAAGAAAGCACAGATAATTCAAGAAAAGTAAAGCCGAATGTTATCCTCCCAATAACGATAAGCGGAGGTTTACTAATCACTTTAGGGTTGGTGGGTATGGCTGTATATTGGAAGAAATTCAGCACAAATCATCCTTTCAGCGAAGGTCAGGAGATAACTTGAATTTTAGGAATATTCAGACATGAAATATATGTGGAGTCTCCCTATGAAACTACCCAACACCTTGATTTAGTCATATTTTGTAAATTTCTCTGGATTGCAGATTTCTCTATGATCATGGTGCCAGATCGACCAATATCCCGTGCTTTTACTCTAGAAGAGATTATGGCATCCACACAAAACTTTAG…
Picea_abies_newGene_39566	CAAGTCGGAGTCAGGCAAACAATCGTAACTCAATTTTAGTTGCTGATAGAGACCTTGATCAATGCCGCTGTATCCTAGAAAACCGGGATCCATATTTTTCATCTGATTGAAAGCAAAAAGCCATTCATTTACACTAGTTTTACCCCTCATGGCTGCCGCTACAACATTTATGGCCAACGGCAAACCATTACAGTCTCCCGCAATTTGTGTGGCCACATCCTCACAGTCTCCCGCAATTTGTGTGGCCACATCCTCTATATCTTTTGTCGGAAGAGTGCCGGCTTTGAAAGCTCCTCTGCAAAAGAGTTCCCACCCTTCATCCCTGGATAGCGGATGTATTTGTATGGAGAAGTCATCTGCCCCCATTCTTGTAATCACATCAAAGCTGCGAGTAGAGAT…
Picea_abies_newGene_3961	CGCGATTCGCAATGGTTGATTAATGGTCTTCCCTTATAAAATTCTAAGATTGTGTCTATTGACATCGACATCAACATCGGTAACAATTTCAAGGTTCTTCTCGTCTTTTTCCAGGATATGGCTGGGCTCCGTCCCTTTTTGACAGCCATGATGCATTGTAAGGAAATGTCAGTTCTTCATCTAACACCACCGTGAAGCAAATCGAGCAACAATAGCAGACGATGGCACCAGAATTGCCGACTGCAGAGTAAGGATGAACTTGGAAGGTCATTTTGTTTTTCAGGAGATGGTTGTTTTCTTTACGTTTTGATAAAGGCTTCTCTGTATGAAACTTTGAAAGTATTTTGTGTCCATTTTGAACGGCTTGGTAGGTGAAGAATTGGGTTTTAGTAGGAAGTT…
Picea_abies_newGene_39919	TCAGATTCGCTTTCGGCTCCTGCACTCGTAAAACGAGAATTTCCTCCAGGTTTTTGGGAGGACCATGTTATCGATTCTCTAACGTCGTCTCACAAGGTCAGTAATCTCAGCGGAATGCCCATCTCTGTAAGAGCCCTTCCTAAATTGTTACAATTGACAACGTGAAATAATTTTAAATGCGGCTGTCAATTGAATGCACGCTCTTCCTAAATTGTTATAATTGACGACCTGAAATAATTTCAGGTTTCAGCAGCAGACGAGAAGCGTATGGAGACATTAATATCAGAGATTAAGAATATGTTTAGATCTATGGGCTATGGGGAAACTAATCCGTCTGCATATGACACTGCTTGGGTAGCAAGGATTCCAGCAGTGGATGGCTCTGAGCAGCCTGAGTTT…
Picea_abies_newGene_40042	CAGGGAGAAATTCTCCGTTAACAGGAGAACATGGTTTTATGTGAGCAGCAGAGGGAAACAAGGAATTTTCCGGCGACTGGAATGATCGATTGTATGTATGGGGTGGAATAATGAGGTAAAGTTGGACGGAGATATGGGGTGGAATAATGAGGTAAAGTTGGACGGAGATCACAGACGGTACAAATTTGTAGCAGAGGAGATTAGACTCGTCGGAAAAAGGCCCAGGTCGGCGTTGCTCGAAGCCGCTACGGTGACGTACATCGTCAATTCTGGCGATGAGAGCCCCCCGAAACGCAGCGGCAACGATGCCTCGGCCGATGCCGGCCAGAATCAGGCCGGGCTGGTGGAAAATTGTCGAAGTGCAGAGCCAGGAAACGGGGGCGTTTCGGTCTGCGGTAG…
Picea_abies_newGene_40652	CTCTCCTCTTGTAACGATGTTGACACCTCTCACACCTATTCATGCTCAGCGTCATGTTCCAGTTTATTTGCTCCCATTTGGTCATACTCCTCCAGATGTCAACAAGCATGGAGAATCTTGTGACTAAAGGTAACCTCAACTGTAGACCTTTCATGTGCTAATAATCTTCTAGGAAGATACTTTGTTATTTGTTTTCAAGTTTCCCAAAAAGCTAAGATGCATCAGACTATTTCAACCCCACTACATGCTGAGACTATAATGTTGGAGACTCCTCCAAATTTGTCTACAATCATCCTCTCATTTCTTCTTACCCTCAATGGACATCTCTCCTTTTCTCCATTCAAAGTTGCTCTCATAGTGTTCTACTCCCTTAGTAGTTTTCTAGATAACAATTGGCAT…
Picea_abies_newGene_41342	CGTCGAAAATGAAGAGCTCTCAGTGGGTAGGGCCACGGACCTTTTTTAGTGGCTCCTGTACATCCTGGGACCCATGGATAAACACGTCATCTCGCACCGAGAAGATGTCCAGTTACAACGAATGAATGTCACTTTATCTACCTGTGTATCTTCATATATCTCATTACAAAGGCAAGAACATTTTTCGTTACAATCTTCTCCAGATTTTTCGGAGACCTTGCCGGACTTCCAACAGGTTTCTTTCTCACATTTTGCATCGATTCATCAATTATTCAAAGCTTTACCTTAACCCATTTCTGTTTCTATTTTCAGACTCTTAATGGCAATGGCCTGCCCATCACTTACATCCTCATTCCCGCAGCATTCTCCTCCTCATACCATCGACGCGTCCTCCTCTTC…
Picea_abies_newGene_41386	ACTTTGGGGTCTTGCATTGCGACTGACCCCAAACATCGTGCATTCAGACTGGGCTTTGTCAAAACGTGTCATCTTAACACGGTTCTAGACGATATCTACGACACATTCGGAACGATGGACGAAATAGAACTCTTCACAGAAGCAGTCAGGAGGTGGTGATGAGCATTCAATGAAATTTAGAACAATACTGTATCATGTCTCTGTAATTATCTATACACCAAAATTTGTGTGTATAATAACGTACATATATGCCTGAACAGATGGGATCCGTCGGAGACAGAGAGCCTTCCAGACTATATGAAAGGAGTGTACATGGTACTCTACGAAGCCCTAACTGAAATGGCTCAAGAGGCGGAGAAAACACAAGGCCGAGACACGCTCAACTATGCTCGAAAGGCT…
Picea_abies_newGene_41509	TTTCGGAACAATATCATTTTCATCACGGTCTCACATTCCCCAAACCTGAAGGAAATTTTAGAGACTATGTGGGAGAAGATTGTTCGGAGGAAGAAACCTGAATTTCAGAATGTTGAGGATGCACATAGACAGCTGCAGCAGCAGCTGCTCAGGCAAGCCAAGCGAACTCTTGTGGTGTTGGATGATGTCTTGCCTAAGGCAAATTTGGAAAAATTGTTATTTGAAGGTGAAGGTTATAAAACCCTTGTGACAACCCGAGATCGTTCTACCATCCGCACAACAACCTCTACCAGGCTTTATGAATTGCCATTGCTGGATGATGCCGATGCTCTGCCCCTTTTCTGCTTTTGGGCTTTTGGACAGAAATCAATTCCAAGTAAAGCGGACGAGCAGCTAGTC…
Picea_abies_newGene_41512	TGAAATTGCAGACACGAAATCGTAGGGACTGTGCTTGAAGTGGGACCGGAAGTGAAGAATTTCGCTGTTGGAGATCGCGTGGGCGTAGGCTGCATGGTTTGGAGTTGCCGACAGTGTGATTCTTGTAGCAAAGATCAAGAACAATACTGTGAGAAGGTTGTTTGGACGTATAACGGTATTTATGTGGATGGGTCACCCACCTTTGGGGGTTACTCTTCTTTGATGGTTTGTGACCAAAGGTATAAATAGATTTACAAATTCATGCATTGTAAGCAATTTTATTTTAGATCTGGGCCAAACACGGTTTTAATCAATTCAATGGTGTGTAATTAAACAGGTATGTGGTGAAGATCCCGGAAAGCCTGCCGTTTGATGCAGCAGCACCATTGCTATGTGCAG…
Picea_abies_newGene_41664	TCTTAGTATTTTTGAATATGCAGGGTCAAGGAAGAGCATTGCTTGTGTTGGAGAAGACGCAACTTCCCTTTCTAATCAGTCTGATAAAGAGACTGGTCTGCTTATTCTCCTGCATTTGGTAGAAAATAATTTAAATGTTTTCAACATCGTGCCAGCGGATTAATTTCACTTTTTTTTTTTTCATTTTTATTGGATACCTTCAGATTCGCTTTCTGCTCCTACAGTAGCGAAACGAGAATTTCCTCCAGGATTTTGGAAGGATGATATTATTGATTCTATATTGTCATCTAACAAGGTTGGTTTTCTCAGCGGCTGTTCGTCGAATGTTTTGTTTGTAAAATACTAGGGTGACATGTTATCTAGCAAGAATCTCAAGGGATGTTTTTCTATAATATTATA…
Picea_abies_newGene_42127	ATTTAATACGAGGGAATGGAATATGCCTCTCTTCTATAAACACGAAATGTGAGTATCTTCCATTCATGGTTTGATTTGACACTCAAATTGATTAGAAATCTTGTATAAATCTGTAATGGTTTGCTCTGAGATCTGTGTGAGATAGGAGCGCAGTAGGGGCTAACATTTTGTGCATTATACACAGTCCTTCAATTTCTGCTTACTTCTCACTGTTCGGATTGCCCAGGAGCGCAGATATTGCTATCCTGTAGAGGGAGGGTGTTGGACTTGAAAAATATCACATCATGGGCGACCCTGGTTTCATCTCTGGATTTATCGGTGTGGGCATTGACACTGCAGTCAACAAAATTGTGGAGCACATCAACATTGCGCTGCGGTGCAGGAAAGAGTTGTCGGCTC…
Picea_abies_newGene_42139	NNNNNTTTGCAATTGATCCTAAACATTCTGCATTTCGACTCGGCTTTGCCAAAACGTGTCATCTTGTCACGGTTTTGGACGATATCTATGACACCTTCGAAACAATGGATGATCTTAAATGCTTCACAGTGGAAATTAAGAGGTGGTACTAGTGGTGAACAAGTTTTAGAAGAATATTTTCTTTCTTCTATAATGCCTCTGCAACAAACATTTGAATTGACCAAAATTTGTGCTTATAATTGCATTTGATCAGATGGAATCCGTCTGCGACAGAGTTTCTTCCAGAATATATGAAAAGAGTGTACATGGTGCTTTACAAAACTGTAAATGAACTAGTGCAAGATGCAGAAAAGTATCAAGGCTGAGACACGATAAACAATGCTCGACAAGCTGTATGGA…
Picea_abies_newGene_42356	TTATAAGATCATCTTTTAGAATGTAGTATTATCCAAATACTCCTTTTAATACTGCATAATACAATTTTATTATGATCATAATGTCTGATTTTTTTCCTGATATTGACAGATGGATTTGGAGCTGAAGTGAATAAGGAAGGAATAGCATACTACAACAACCTCATTGATACTCTCCTGCAGAAAGGTATTTGCTTGTCTTGGCTCCAAGGCTTTTAGGCACTGTATCAGGCAAAATATAACTTGGATGAAATTGAAATTGGTTTGTTAAAAATTCATATTTACAGTAGAGTTACATTAACTTTCAGGTATACGATCATCTGTAACATTGTATCATTGGGATCTTCCTCAAAAACTTCATGAATCAATGGGTGGATGGCTTAATCGGGAAATTGTGTAAGA…
Picea_abies_newGene_42718	TTATCTTTTATCCTCAGTTCTCCTGGGCTCATATGGGTAGAGTGGAGTGGAAGGATCGATGGCGAGCAGAATGAATTCGGGATGGTATTTGTTGCTGTCTGTTGTGGTTTTATGCAAATGTGCAGGAGCCATTGGGTATGCTAAGTACAAGGACCCATCTCAGCCCATCATTGCTCGTGTTGAGGACTTGCTGGCACGGATGACTGTGGAAGAGAAGATAGGACAGATGACCCAGATTGAAAGATCAGATGCCACTGCAGATGTTATGAAAAAATACTACATTGGTAACAACACACACTAGATTTATTAGTCTATCTCGAAACTTCTCTTTCTCCATTTCATATTATATCCAGATCTAACACGCTTTAACCCATTTGAGATTATAACTGAAACAGTTAC…
Picea_abies_newGene_42728	GCTACCTGGATCGATGGTGTCTTTAAATGGTGAAAATAATGCATCCAGTTGCTTAATATTATCAACATCATCTAAAACGATGAGAACCTGGAGAGAAGATGAGAGATGCCTTTTGAGCATCTCTATGCCTTCGTCTACACTGTTTATTAGTACATTCGATGCAATCAGATCCTTAAGAAGGATGCTCTGCAAGTAAGGTAAAGATTTGGATCTGACATCAAATAAGAAGCAAGATCGATTGTAATTTGATGTCTCGCTGTTGAAAAATTCTTTGGCGAGGGTCGTTTTTCCAATCCCGCCAAGACCCACAATTCCCACGATGCTAGCTTTGCCGCTTTGCCGCTGCAATGACACTGTCATTTCCAACTCTCTTACTTTTTCAAGCAGGCCAGTTGGATA…
Picea_abies_newGene_4281	CAGGTTCCTTTATATTTCACAACTCCTCCATGATTATTTGAAGTTTTGTTTAATGGAAGGAAACTGACTGGATCGATTTCAGTATTTGTTCATCTGCTCGAGTTCTTCATTTGTGAGGCCATGGTATAAGATTGGTTCTTTCCTCAAGAATAGAAAGAGTTGTATTTTGGTACATTCCAGGGAACAAAGTTCAATGCATTCAATTAATTTGTAACTTGAATACGATTTCATGTTCTGTAATATCTTCAAGTTGCAGATGTAGTTTGCTCTGGACTGGATTGAGACCTCTCTATTGAGGGTGCTACTATGTGAAGGGTCTCCTTGGGTATACATCAGATTTAAAGCTGCAATAGTGTGTGCAGCTTAATCAAGCCTAGTCGGTATAGTCTAGACTCTAAC…
Picea_abies_newGene_4347	GCCGCCCGAGTTGATCCAACTTTCCTCTCATTAAATACCGCAATGCAACACTCAGTCCCGTATATCGAGTGTGATAGAGAGCTCAGAGCACTGTCGGGTTAAAATACTTTGATTCAGGATTTTAATCACTATGGAGAAGCTAATGATTCTTTGTTTGTTCTGCACTCTCTGGATCGCTTGTGCGTCCAGAGAGAATGTCCTGACTCTGAATTCCGATCCGCCCCTTGTGAACGGGCTGTCATGGACCTTTTACAAGAGCAGCTGTCCTAAATTGGAATCCATTGTAAAGCAAAGGATTGACTTCTACCTCAAGCAGGACATCACCCAGGCAGCCGGGTTGCTGCGCCTCCATTTCCATGACTGCTTCGTCCAGGTACTTCTTTTTATTTTATTCAGCCT…
Picea_abies_newGene_43587	GGCTTTTATAGCTAAGTCTCTAGTGATGATAAAATATATGAAATTTATATTTGGCCGTCGGAGTCGAGATAAGTGAACACGGAAGAGGAGAAAACTTCAAACATAGGTTGAACAGACGTGAACGTTAAGGAGACTGAAAATCTGAAAATATCGCTATAAAGGGAGGGTCTGCAGCGTCCGAATTCAACCGAAAGTTGCAATTAATGCAGTGCTAAGACGTTAACGAGTGTCCGAGAGATGAAATCGATTAGGTTCTCCGCGATGGCGATCGCCTTGGTTACAATGGCGACAATGAATTTGTATTTTGCGTCTGCAGAACAATGCGGACGGCAAGCAAGCGGAGCGCTCTGTCCCGGGGGCTTGTGCTGCAGCAAGTGGGGATGGTGCGGCAACACGGAG…
Picea_abies_newGene_43722	AAGCTGGCGAATATCTCGAAAAAAAAAATGAGCCGTTGCCTGATTTTGATTCGATTTTGAAAGCTCTGCGTATTGACGGAACGAGGCTTCTCTCGATATTAAATAGGCGTGAGATTGCGCATAGAACGCAACGGTATTTCTCCTCTCCTCCCGAGTCTCTCCTTACCATTTCCGTTTTGAACATGACGATGCTCATGTCTCTCTGTTTTTCTTTTCCAGTTTCTCTGCTCTTCTTGTTTCTCTTCCTTTCCTCCTTTGCTCACCCATTTCATGATGATCGACCATCGCTGCTGATGTTCAAGTCGCTCATCACCCACAATCCTAATCGATCCATGGCCGACTGGAGTTACGCCGTTCCCTTGTGCAACTGGACCGCGGTTAGCTGTACCCACCGCCATC…
Picea_abies_newGene_43808	NNNNNNACGATTACGATTTTGACGATTTTGAACCAGAATATGATTGTGACGATTACAATTTTGATGATTTTGAAATACAAGATGATTGTGACGATTACGATTTTGACGCTTTTGATTACCACGATTACGATTTTGACGATTTTGAACCAGAATATGACTTTGAGTATTTTGATTACAACGATTACGATTTTGACGATTTTGAATCCCGAGATTTTTCTTTTCCATGGAATATACATCCACGGAAACCCTCCCCTAAACCCTACCAAATTAAACCCTCCCCTGAAACATACCAAATTTTCATAAGCCATAGGGGACCTGACGCCAAGCTCACTCATGCCAGCCTAATCTATCATAGTCTCAGGCAGTGTGGGTTGCGCGTCTTTCTGGATCAGAAGGAAT…
Picea_abies_newGene_43918	GCGACGAAACATGCAGGGCCCAGTGGAACAACTGGAGTGTGGGCGCATAACGTAGGGATGAAGGGTTTAATGTGTATAATATATCTCTGCACTCCAACATTTTTCATCACCATCATCTCCCAAATCTCTCTCGTTTCTGAGACTCCTAACTCATATCCTTTCGCAGTCGACCATCAAAATTCTTATTTTTCGAATTCGCAATGGCTTCCTCACCAACTGCATCCTCAATCCCCACAATCCACCGTGAAACTGAAAATGAAGTTAAAAGATATCGGTCCTCTACCGACAATCACTACCACCAGGTTTTCATAAACCATCGTGGGCCTGATGTCAAAAAAAACTTTGCCAGTTATCTGTACCGTCGTCTTATTTCACATGGATTGAAGGTCTTTCTGGACC…
Picea_abies_newGene_44371	CTTGTTGAAAGAAAAATTCAAGTGACTAAGCATTTGAAGATTTTCCAATGACATGGGTATTCTACCCGACAAATTGTTGGAGGAGAAATCCAAGTCCCGAAGACTCCGAAGTTCATCGAGTGAAACTGGAACTGTACCTTCAAGTGCATTATAGGAAAGATTCAAGTATTCTAGTTCTTTGCATTGTTCAAGTGCACTTGGAATATGGCTTGTTAACTGATTTGCAGAAATATCTATAGCTTGAAGCATAGTCATCTTACTTAGTTCCAAAGGTAGTGGACCATGCAATAAATTGTTTGAAACATTGAAATAGAATGCTAAATTTGCAAGCCCTCCAACCTCTAGAGGTATGGCCCCAGTGAACCTATTGTATGAAAAGTCTAGCAGCAGTAAGTTCAA…
Picea_abies_newGene_44624	AAAAAGTTATATCTGAGTAGTTCTCATAAATTTTCTTATTACGATGAGTTGCAGCGAGTGAATTCATAGAACTGTTAGTTTCCAAATTTCAGTTTTTCGAATCTCATCGTTCTTTGTTTTTCCTACTCTCATTCTCAGCCAGCCTAATCTTGTTCTAACAACAATGACAAAGAAGAGCTGCTGCTGCTGCTCCTGTTTTTCTTGCTTTTCGGGGAGAAACACCCCTTCTCCCTCTGCCACCGCAAATTCCTCTTCCGCAGATGTTGATACAGAAACCGTAGTAACACAGCATGACCCCCAAACCCCTCCATCAACGTCAATGTCTGATGCCCAAGTCAAGAGTATTGAGCCGTCTTCTTCTTCTTCTGCAGATCAAGACGACTCCTCTTCTGCTGTTGT…
Picea_abies_newGene_44890	TTTCTTATTCTCTATCCAATGGCATCCTCCTCCACATCCCCCTCCCATGATGATGTCTATGATGTCTTCATCAATCACCGCGGTCCCGACGTAAAGAAAGGTCTCGCCAGCCATATCTACCATCGTCTTATTGGACATGGATACAAAGTTTTTCTGGACCAACAAGAATTGGAAAGAGGAGAGAACTTTAATCCTCAAATCGAAGGGGCTATTCAAACAGCCTCAGTCCACATAGCAATCTTTTCTCGAGGATATGCAAATTCAGTTTGGTGTCTCAACGAGCTCGTCCTGATGTTAGAGTCGGGCTCAACAATTATTCCGATCTTCTATCATGTCAATCCTTGCGAACTTCGGTGGACGCGGGGCGAAGATGGACTGTATGCTCGAGCCCTGAGCATC…
Picea_abies_newGene_45033	ACAATCTTCAAGAACTGCTCCTTACGTCCCAGATACATGCCTTGGAACGACGCATTCATATCCTTTTTCGTCCCTCCTTCCACTGTAATGCCAAAGAACTGCACACGCATGAACAGATCCTCTTCCACGAAAGGCCAGATGTATTGCCATCGGTGGATAATACCCGTCACCACATCTCGCCCAGTTCTTGAGACGACAAAGGCCGTGAGAATGGTAGGAACGCTGACCAGTTTTATTTTCCAGGCAATCACGACGCCCCAGCTGCCTCCTCCACCGCCTCTCAGTGCCCAAAACACATCATCACCCATCGCCTTCTTGTCCATAATCTCACCGGAGGCGTTAACAAGCAACGCGTCGATCACATTATCCGCTGCGAGGCCATATTTTCTAGAGAGGAAA…
Picea_abies_newGene_45102	GTTATATATAGGGAGCTTGTAATGCATTTAGTGCATCCAACAAATCATTCATGGCTAATTTTCGGAGCAACGCCCTGCTCTTTCTCGTCTGCTCTACTTTACTCTACACTGTCTCTGCTGCAAACCATGAGATCAGTCTCCGCTTCTCTATAAATCCCATAGCGATTGCAGCCAGTAATTCGTCTCAATCGATCCTCGAGAGCGAGGGAGGCGAATTCGGCCTTAAATTCCGTTCACTGGATGGAAATTCTTTCCTGTTGGCCATTGTTTATCTTCACTACAACGAAACGACAGTCTGGTCTGCCAATAGGAACAAGCCAGTGTCGAGCAATGCGAAGCTGGTTGTCAGCAGAGAGAGAAATTTGGTGCTGAAAGATGGAGACAGAGATGGGTTATTCA…
Picea_abies_newGene_45368	TTGTATCTCAATTTTAAATGTCTCATCTCCAACCATGTTCCCATTGTACCCGCTGTACTCCCTACCATCACTGTGACATGTAGCGTCATTAAATTTCGAAAATTTGTAAGATCTTTGACCATTAATGCACATTCCCCATCTCCCAAGTTCAATATGTGCAGTGAAGTTAGTTGATAGAAATTATAGGGAACAACTGCTAAAGTTTTACAACCTGTAAGATCCATGAATCGGAGGCGAGAAAGATTACCTATATCTTCGGGCACATGGCCGATAGGAGTCTCTCTCAATCCCAGGTACTGAAGCTGTATGAGTTGTCCCACTGATTTTGGCAAGAAACATATATTTGTGTTGGACAAATCAAGAATCCTCAGAGATGAGAGGCTGTGTAGAAAACCTTCT…
Picea_abies_newGene_45425	AAAACATGTTGTCTCAAGGTAACCTGTCCATTTAACTGTAGTGAAATTAGCAAACCTTTGGTTTCCCGCGTGAAGGACGGAGCAGTTAACCGCGCGGTCCCCTCGTCCCCAACAAATGCAAATGGAGAAAACATAGGAGAGAGAGGGTCTTTCAGGCTGTTTCTGCCAGACCCCTGAGAGCTGCAAAACGCCATCGCGACCCCGCAGAGTGGAAATATTGCGGTTTTGCGTGCCACTGCAAAGTGGGTTTTATGCCCTGCCATGGTGGTTCTTCGCGTGTGAAGGTAAACGCGGATTCATTGAAGTTGTTACGATTGCCCTCATTGGAATTTTTTCAATCGGAGCTGTTTTCCCTACATATGCATTTCTGAGTAGCAGTCCGGGCAATGGTCTGAGCGA…
Picea_abies_newGene_45500	CGTAAAGTGCGTTCCAATCCTCGTGCCACAGTAGGAATATATGGGAAAGGGACTAAAGGCCTGCATTGCTTTGCTAATAATATCACGGACGCTCTGCCAGCGGGTCTTTATATTCACGAAATCATCATCATACCCCGCCTCCCTCTTCCTCCGCCTGCCCCTGCCACTTCTCGCCACTGTCTTTAGATCAGATGGCGGATGTAGTTGACCTCGTGAGAAAGCTTCGGAAGACGTTTTCGTCGGGTTGGACCAGAAGCTACCAATGGAGAATTGCTCAGCTCAAGCAAGTCTTGAAGCTTATAGACGAAAACGATACTCAGATTGAAGAAGCTCTCCGTCAAGATATGGGCAAGCCTCCTTTCGAGTCTTTCGTCGCAGAGGTATTCACATAATATTTAC…
Picea_abies_newGene_45514	AGACGGACTAGAAATCTTGATGGAATTGAATCAACATCAACAGATAAGAAGAGACTCACCAGTTTGGGACATGGAAGTTCGGCGGGGAGATTTTGAATATCATTATGGAGCAGTGATATCCTTTTGCAATCCTCATCATTGTGAATTGTTGGAAAATTTTGCAGGCTTTGCCCTGCCTTGAATAAACCATTCTCCTCCTCCTCACCAATATATATTGCCATCTCACAAATATCATGCTCAACGAATATACGTCGTCTCCATTGCATCTCCCATGGAATCTCCAGTGAAGGCTCGGTCTCCCATTGGAACAAGCAACGATCCACAAGCAGGTTCACGTAGCTGAGCCCAATGGCCATGTCCATTAAATGGCTCTCCTGTTTGCTCCGGACGAGCCCCTCA…
Picea_abies_newGene_45579	CAAATTAATTTTTGGTAGACCATGGACTGCTATAAAGCATCTTCTTATTTCTCTTCTTCTGAGTGCAATTACTTATAACTTATAAGTAATTTAAGTGAACTAACTTTTTCGTTTCAGGTATATCCAACCAACAATTTTGCTTGATCCGCCATTAACCTCCGAAATAATGAATGATGAAATCTTCGGACCTTTGCTTCCTGTGATTACTGTATGTACTTTTCTCTGAGTATACCCACATTAACTTTTTATGCATCTTTCTACTGCATTATAATTCAAACAATAGATGATGATAATTACAGTTGAAGAGAATTGAAGACAGTATAGACTTCATCAATTCAAGGCCGAAGCCACTATGTATCTATCTTTTCTCCAACAACAAACAACTGAGGGAAAGAGTTG…
Picea_abies_newGene_4569	ACTGCATAGCGCATGGCATATTCACCCAGTTACGCCACCGGGCACCTTTGCCACTATATATAATCATTCATCGATCTATCTATGCATAATCCATCGGCACGAGAAGATTGATCTGTAACTGGCAATCACTCCCATTGCTGTTCCAAAAAAATTCCAATAATCCAAATGGATTATCGATCAATTGATCATCGCTGTTTACTTAATTTAGTAAGAGCAATTGTAATAGTAGCAGTGTTATCTCCTCCTGTACTAGTAGCAAATGCGAACGGATTAAAGGTGGGTTACTACCGTCATACGTGCCCCGAGGCGGAGGCGATTGTAAGTGCAGCTGTGGCCAAAGCCGTGAGAGCAAATCCTGGCATTGCACCTTCTCTTATCAGGATGCATTTCCATGACTGC…
Picea_abies_newGene_45714	GCTGTTAATTGTCGCTTGGGATCAGGCTCCAGCATCTGGCGTACAAGACTTCTTGCAGTTTCATAAATTTTTGGCCATGGCTCTCTTTTGAAGTCTACAAAACCATGAAGAATCGCCGGAGCAACTCCTTGCTCTGATTCAGCCCAAAATGGTAGCACACCACACAATAAAATATACAGAATAACACCAGCACTCCACACGTCAATTGGAGCCTTTTTGGCATTCTGTAACCAAGGATGCTCAATTACTTGTTGAGTTGTTAATCGTCGCTTGGGATCAGGCTCTAGCATCTGGCGTACAAGACTTCTTGCAGTTTCGGAAATTTTTGGCCATGGCTCTCTTTTGAAGTCTACAAAACCACAAAGAATCGCCTGAGCAACTCCTTGCTCTGATTCAGCC…
Picea_abies_newGene_4778	AGTTTGTTCAATGAAGCAATATTCTATTTCTCCGAAGCAAAATTTCTAATCATGAAATGGAGCTCTTACTTTTAACAAAGTTCGATCTGAAACCAATTTCTAATCATGAAATGGAACTCTTACTTTTTGCCTACTACCGAATAAAAAGATGATATGAGTGTCCTTAATGCCGCCGAGAATCTGATGCATCTAACAACAGAGAATATATTATTGTCTTCAATACACACTGATGGGTGCTTATTGATTGCCGTTGTCACTGTCAATGAGGAAGTAGGGTTGAAGTTTCGAGGAAGCTGGGACGAATTAAACATCCAAATCTGGGAATTTCATTCGCCTGCCTATATCTTCTCCACCTCGCCCTACTACAGATCTGAGAATTTCATCTATTTCCCGTTCGTC…
Picea_abies_newGene_507	AGGTTTCAAGATGATTTGGATAGTAAAGTGTCCACCTGGGGCAAGAAGGACGAGGGTAATAAGGCAAACTTTGAATCATTTCAGATAGTATCTTCCAAACCTTTGAAAAAGTCTAATGGCTTGGCAGATATGGGCAATCCATCGCATTCTGGAAAAACCAAAGTATTTGCTGAGGATTATCAGCCTCTGAGAAAGAGGATATTTGACCCAGGAAATGAACTGGTTCAGAGATGGCATAAGATATTTCTCATTGCTTGCCTAGTTGCTCTGTTTCTTGATCCCCTTTACTTCTACCTGCCTTCATTCAACAGTACTGCTTCATGTATGAAAATGGATATGAATCTGGAAATTACTGTCACCGTTTTTCGTTCAATCACGGACTTATTCTATCTCTTGCAT…
Picea_abies_newGene_5208	AGCTTCCTTCCATGATATAATTTTCATTACCGTCTCAAATCTGGATGAAAATACAAACGGCATTTTAGAGATTTTAAAGACCATGTGGGATAAGATAGTTCGTGGCCCAAAACCTAATTTCAGGGGCATAGAGGATGCACGCTACCAACTGCAAGAAAATCTCAAGCTAAGAACTAATTGGCGAACTTTGGTGATTTTGGATGATGTTTGGTCTAAGTCAAATGCGGAACAGTTGTTGTTCGAAGCAAAAGGATACAAGACAATTGTTACAACCAGAGAGGAATCCACTGTTCCAGCAAAAAGTAGTTCTCGTCTTTACAAAATGAGTGTATTGGAGGAGGCTAATGCCCTGTCACTTTTCTGCTTCTGGGCTTTTGATAGCAAGTCTTCGATTCCAAC…
Picea_abies_newGene_524	TGCTCTGCGGACTCGGTTATTACAAATAACTTGTATGGTCCATTTTCCTATAAATTAAGGCAACCACTAGACATCAAGTAGTTCATCGATAAATATACTGGTACGCATAGTAACTGCTATTGTGGAGTCTTTACAAATCTGCCATCTTCCTCTTATTCAAAGGATTGGGATTGTGTTAGGAGTCAAAAGTGTCATTCTGAAATTTTTGAGGGAGTGTTTTTGTTGTGTTATATACAGGATTGCATATATCTTGAAGGGAGTTTTTGAATAAAAAACATGCCTGATCCTGGTTTTGTCTCTGGATTTACTGGTGTGGGTATTGACAAAGCAATCCAGCAGATACTTGATCGCATAAGCATTGCGGTTCGCTGCAGGAAAGAAATGTTGTCCCTGAGAGAT…
Picea_abies_newGene_5369	GCTTGTAATTAAAAAGAAATCAATTTGACATATTTTCCTTTCTCAATTAAAGAAATCCAATAGAGTGGATAGGATTTGCTCAAGGTATACTTCAAAGAATTGGCCAAAGCCTCACTGGTACTTGAGTGATATATGAATAGACCATGATATTTTATGTGCTTAGGCCAGAACAAGAAAAGGCGGATTTGAAGATCCAAACCCTGTTATTTAAAGTGCCAAATACAGCAAACAATTGTTCAGTACCTGAAGTTTTAATTGGGAACTCTAAACTGCCATCGAATGAAACAGGTTTCTATGCCTTTGATTTCAGTCTTTGTGAACCATCCCTGGTTCAACTGCCAAATAAAAGTTGAACCAGTAAAGCAGCAGCTCAACTTGTAAATGTAAAATCCACATATT…
Picea_abies_newGene_5566	AAAATATGTGTGATGAAGGAAGTTACACTTTTTTCTGGTGATCCAAAGTCTAAGGAAAGTGTAAAGCAGTTAGCACAGGAAATAACCTTGCTTAGTAATCTCAGGCATAAAAACATAGTGCGGTACTATGGGAGTGAAACGGTCGATGATAAACTCATAAGAGAGCCTTTCTTTGCAGTACGCGGCCTACATAATGCATCCCATACCAGAGACCAAATCACACACAATGCACATCCATAAATAATGCATTCGATTACAGAAAGCATTGGGCATAATCGTCTGTAATGGACTTGAATAACTTAAGATGAGTCAGGGTTTTGATAGGATCAAATGTATTANNNNNNNNNNATTAGGGTTTCTCTTGCTTCCTGGAGTCTTCTATTCTCGTCAGGTTCACAT…
Picea_abies_newGene_5575	TCACATCTCCCCCATTTCTGTGTCTATTTTCGAATTGGGAATGGCTACATCTTCCTCCACCGCCGCCTCCGCTAACAGCACCTGCAATTCCCCCTATGATGTATTTATAAGTCATCGGGGTCCCGATGTCAAGAAAACCTTCGCGAGCTATCTCTACCGTAGGCTTTGTTCCTACGGATTGAAGGTGTTTCTGGATCAGGAGGAATTGCAACAAGGAGACTATTTAACCTCTCAAATACAAGGGGCTATTCAAACAGCCCCTGTCCATGTGGCCATTTTCTCTGCCGGATACGCTGACTCAACCTGGTGTCTAGATGAGCTCCTAAAGATGTTGGAGTCAAAGGGTACGACAATTCCAGTATTTTACAAAGACGTGAAGCCTAATGATCTTCGGTGGAC…
Picea_abies_newGene_5645	GATTCAGGATTGGAAGGTATCCTCTCTTCTTCTCTTGGCAGTCTCTCCTTGTTGAAGTATATGAATCTTTCTGGTAATAATTTTACAGGAGGAATTCCACCCGAATTTGGGCGGCTTAAAGCGCTGAGAATACTTGACCTCAGCAGTAATCAGATGCTCGGGGGATCTGTTCCAAAATCATTGTTGAATTGCACTCACCTCAAGTGGATCGGACTTGGAGGTACGAACTTGACAGGGACCATACCGACAGAGTTTGGTCGTCTCGTCGAGTTGGAACATCTCGACTTGTCGTGGAATGCGCTGGGTGGAAGTATTCCCACTTCTCTGGGCAACTGCACCTCTCTATCTCATCTTGACATGTCGTTCAGCTCTCTAAGTGGTCACATCCCTCCAACACTC…
Picea_abies_newGene_5656	TCGCGATTCTGTAAAAACAGTCAAGAATTGAAACATTGCGTTTCTTTAAAAACATTGAAGAATTTAAATATCGGACACAGATTTCTATTGGTTAATATTGAATAAACTCTCTAAAGACTTGAATGAGTGAAGCACTTACAGATGATTGCTTTAACGGCGCAATGTCCACTCTCTCCGTCCGATCCCACAAACGAGGAATGCGGAGTCCTGATTTCTCGGCCATCTCTCTTCCCAATTCTTTTAGGTGATCGTGCATATGTATACAATCTCTTCCGATCTCCGATCCCACAAACGAGGAATGCGGAGTCCTGATTTCTCGGCCATCTCTCTTCCCAATTCTTTTAGGTGATCGTGCATATGTATACAATTTTCACCGTCCACCTCCACGAGAGATTTGTT…
Picea_abies_newGene_5685	CACCAAAAACATTCATTCAGAATTTTTCATTCCAGATTCTAGGCAGCCTATATCTAATGGATAAGTTTTCACACGCTCAAAGTATACTCGATCGAGCACACTGAAACCCAAATTACACTAGAGCAAACTGAACCCATGAGCTTTCTCTTCCATGGAATGACAGCGGGTTAGTACAAAATCTGAAAGCCTGCTCAACCTCAAAACAAAGAGTCCGTATCTGCAGTTGCTCCTCTCAATCAATCATTCCATGGCAGTGGCATCCACCCAACGCGGACTGATACTCAGACCTCCATATTCTCGTTCTCCCTCCTATCATTCACCGACATTCCCCACAGCACTTCGCTTTCCTCACCCAAGTTCACTCGAAACCTCATTCTTTTCCCAACAATATTCACTCAA…
Picea_abies_newGene_5769	CCATTTCCACCGAGCGTCCAGCGAAGCACATCAGGCTTGACACCGTAGAAGATTGGAATAATAGTTTTCTAAATCTGCAGCCTGAGAAAGAGCCCTCCTCCATTCTTCCATAGTGTTGGTGTCATACCTAGGCTTCTGTAAACGAGTTCTAGAGTCAATTGATTTCTTCCCTTCTAGAATGCTCAGATGTCGAGCATACACTCCATTTCCACTGAGCGTCCAGCGAAGCACATCAGGCTTGACACCGTAGAAGATTGGAATAATAGTTTTCCGCGACTCCAACATCAACAGGAGTTCATTTAGACACCAACTTGACTCTGCATAATTAGTGGAGAAAATTGCTATATGGACACAGGCGGATCCAATAGCACCCTTTAAGTGAGCAGGTATGTTGTCTCC…
Picea_abies_newGene_6053	GCAATAATTATCTTAAGCTTATATAAACTTGTGACGTTGAGCGGAGAGCAGACAAGATAGGTAGATTTGAGGAGTGAAATCTCAGACGCTTCGTCGGTGGGTGTTTGCGTAAATAGCCGGTGCTACTACGCTGAACAAAGCAAGAGTGGTACGAGAGTCAAAGGAAACATGGCAGAAGCAGCTGTTGTTAGCGCCCTTATAGACACATTCATTCCTATGGTCGCAGACAAACTCTCCCGAGAGGTATCGCTGATTCTTAATTTCAGAAAAGATTTTGAATTCTTTCGTGAAGAGCTTCTTTTCATTAAATGTTTTTTAACGGACGCCGGAGAGAAAAGGAACTCCAGTTTAGTGTCCAATTGGCTTGACAGTATTGAGGATTTTGTGGCCGATGCTGAG…
Picea_abies_newGene_6054	GGACTGTATTTGAGTATTCTTAGGAAAAACAGAGCAGTAAAGAAAACAAGACTTTAGATAACTTAGGCAAAGCCTGGTAACTTAACTTCAAAGACGGGATAACTCTGTCCCTCATGCCATCTACTTCATTTAGACGATCAAGGGTCCGTTGCCAATCATTAGGAAGCCTCCCTACCAATCTTGCCAAATGAGCTCCTATTGTTTTGATGGCAAGTGGCAGTCCGCCACATTTCTTTACAATTTCGCGGGCTATCTCTGGACAATGATGTGCACCATCTGGGAAGGCATGGAGGCAGAACAACTGCCAACTGTTTTCTTTTGATAAACTATTTTTGGGGAGAATATGATCTCCAGCTCCCAAAGCCTTTGCAATCTTTTCGTCACGGGTTGTCAGCACAA…
Picea_abies_newGene_6387	TCTACTTCTTGGCATATGACATAATACTGGCTACTCTTGCATGTATTATTACTCTTACCCTACGGGCGGACTGGGGAGACACAAGTACAAAAAGGTTAGTATATAATATGTTGATGTCAGCTTTTCCCTGGACATGTCTTTCACAAAATGGTTAAATAAAAATATCTTGATGTGAGCATTTCCATTTCCATGTCTTTCAGACACTGATAAAAGTATGGTATATTCTCTAGTGTGAATAGTTTTAAATTTGTACATATTGCAGCAATTGAATTTTTCAAGACACAAGCAGGAAAAATAGAGGATGAAGCTGATAACCACAGGCCAAGCGGATTTGAGATAGTTTTACCTCCAATGCTAAAAGAAGCTAAAGCCTTAGGTTTGGATCTGCCTTACGAGTTG…
Picea_abies_newGene_6495	CAGGTTTTTCTCAACAGCTGTGGATGGAGGAAAGCTGGATAATTTTAAAACAAGGTTAACAGAAACAGACACCTATATGCAGAATCAGATGATTTTATGTATTTACGATGCTACACGCCGCCGAAAAGAACGAGAGCTACACTATCCACAAAAGCCTAAAGACGCAGGTAAATTGTGGTAACTGGTGAAAACAAATGTATTTTGAATATTTTTATTGTTTTGGAGTTTATTAAAGTTGGTCATCGTTTTTTTTAAAATATTGTTACAACAGTTGGAATCGAAGATCCATTGAAAGCAATTATTGAACGGCTAGAATGGGGCAGTGACAAAAATGTGTTAGCAGTTATCGTGCATGGCTTTGGTGGCATGGGAAAGACTACACTCGCCGATGCTGTGTTT…
Picea_abies_newGene_6496	GGCTCAACATCTCGAACTTCTTTAACTTTGACGCATCAAAAGGAAGACGGGAAACTCTCGCACTGAAAATAACCAGCTCTTCAAAGATTTCTTTACATTTGCCCTTCACCTCTGTTGAGTTTCCGAGTATAAGAACTCTTAAAGATCTATACATCAAATCTAGTTTTGATGCGGGTATATAGACTGGATGCCTGTTGTCACTAGAGCATATGCCCTTGATCTTTTCAAGGTCCTACATTATTATTAAATATTATTAAGTCAGTCGTAAGAATCAAAATAGACATATTTTGAAATAAAACTGTATACTATATATTTTTTAGTTGAGAGCTTGCGTACCTCATCTTTCTTCCCATCTAAGAAGTCATGAATTTCACTTGCACGGGTGAATCTGAATCTTTC…
Picea_abies_newGene_6596	TTTATCTCTAAAAGTGATCGGGGCACTTCTGCGCGGAAACAATGACGTGTATTATTGGCAAAACCAATTGTATCGGCTTAGAAAGATACTTCCTAATGAAATACAAAAAAGGCTGAAAATTAGTTATGATGCTCTCAATGACGAGGAAAAACAGATATTTTTAGATATTGCATGTTTTTTCAGGGGACATGATACAGATATGGCTATAAGAATATGGGACGCCTCGGGCTGGCAAGGTAGGTTTGGCTTTGAAAATCTACAAAACAAGTGTCTGGTGGAAGTGGTGTCGAATCCAGATCTATATGCATATGGTGTAAGGACTAGTGGTTCTAATAAGATACATATGCATGACCACCTAAGAGATCTAGGAAGATCTGAATCCCTTGTTACGCCGCCGCT…
Picea_abies_newGene_6637	TACGAAGGTGTAGGGGTGTTAAGCCATCTCTCCTATTCCCAATCTCTCATCGTTTTAGATGATGTGGATCACGATGAGCAGCTGAATGCATTATTTTCACCCGTGAAGGGCGTCCTTCCTTCTGGTAGTTTAATTTTAGTTACATCTCGAGATAAGAGTGTTCTTAGAAAATCTACGGGGATAGAAGAGTCGTCCATTTACCATATGACAGGTCTGAGTTTTGACCATTCTCAGGAGCTTTTTTGCTCGTTTGCCTTCAACCATCCTCATCCTGCTGCCGGGTATGAAGAATTAGTTATAGGGTTTTTGAATGCGTGCTACGGATTGCCCTTATCTCTCAAAGTGATTGGGGCGCTACTTCACTTGGAAAGCCCTGAGTTTTGGAATGCCCAATTGCGC…
Picea_abies_newGene_6869	ACGTTTTCCGGTGGATCGTAACCTCCAACGTTCTCAGGCACTTTCAAATACTTCTCTGCAAAGATATGGCGTCCCTTTCGTACGAGCCAAACACCATTCTGCCCCCAGTTACAGTAAAATATACGAAGCTCTTCATCAACGGAGAGTTTGTAGATTCAGTTTCAGGTATGTTAAATCAATTATGTTCATTAGGCATCGAAACAAATCGAAAACTTGTCACGATGTAATTTTTTGTCTGGATCTTTCATGATTTTTACTTTGAAGTTCAAATTTATAGTTGAATCATTTATTAATTTATTGTGTTCATTTTGCAGGAAAAACATTTGAGACATTGGATCCTCGAACAGGGGAAGCGATAACGCGCGTATCAGAGGCTCAGAAAGAAGATGTAGATTTGGC…
Picea_abies_newGene_7	GATATAACCACTTCTCTAAGCTTCCATTTGGCATAAATGGAAATATCAAATCTTTTATTTGGAGGTCTGAATAAGAGGTTATGACTCTAATCAAATTTCGGTGCCTTACTCTACCCAAAACTTTGCACTCCCTTTTGAAACTTTTGTGAGTCCCTTCGTTTTCCAAATCAAGAAGCTTGATAGCAACCATTGTGCCATCATTCAAAACCCCTTTGTACACTTTGCCAAAACTACCCACTCCTAACAAGTTGGCATCACTAAATCCATCTGTCGCAGTGATGAGCTCTGCATAGGAAATTCTTCGGTGCCCCACATTTAAGGATGCATTAACCTCCATAGGAATATTCCTCCTGTGATTTAGTCTACACAAGATTCCTAGAAATAAACATGATACAACAA…
Picea_abies_newGene_7262	TGGGCCAAAATTGGATGGCTGAAATGATTGCACAACATTCGTCAGACAAAAGCATCATTAGCCCAGATCCTTCTCCACTCCAGAGTCCAAAGATAAGAAGTAGTGGTCAGAGATCAAGAATTCACACTGGAGCAGTATCTCCTCTGCATTCAAGGTTGGCTTCAGACTTCACAGGATGGCGTGATGATGGTATCAATATTAATGTACACCCATTGCCACTTCCTCCCGGCAGTACTAGTCCTTTTGGTCCTCCTCCTTTATCACCATCTTCTCCATCAGCAGTTGTCCAGCGTAGCTCTGGAAGAATTGAGACATCAGTCGCCCCAGGTCGATGGCAAAAAGGAAAGCTTCTTGGTTGTGGCACATTTGGCACTGTCTATGTTGGTTTTAACAGGTGAG…
Picea_abies_newGene_7399	AGATACAAGTCAGAAGGGAAACATATCATCACAAAGAAAAAGAGAGGAACGGATGGCTCTTTTGAAGGAGAGTGGTAAGTTTAGTAGATTTTACTATATAGTGCTTTTAGTATAGTGGTTAATGAGTATTTGGAGGAATGGTTTGAATGTAGTTTGTCTCCAGGTAATTCTTTCTATCTGCTTTAATCTGATGTGCATTTTTTGATTTTGGCAGATCATAGACTTGCTATATCGTGGGCTCTTGGTGCAGTTTGTGTTTTTGGCCATGCCTCCCATTTCCTTGGAAACATGGCACCATCTTGGATCCATATGTTTCATTCTACAGGATTTCACATGGCATTATCTCTGATGGCATTGGTTGGTCCAGGCTGCCAACTTCTCATTGATGGCTGGAAGAGT…
Picea_abies_newGene_7498	GGATGAGATACAATGTTATTCATGGAAGTATAAATTATACAAATGTCATAAGGCCTACCCAAATTCACTATATAATCAATCTTCTTTCCTTTGGATAAGATACAATGTTCTTTATGAAAATATAAATTATACAAGTGTCATAAGGCCTTCCACCAATGGAAAAAGCTCATTGCACCAAAATTCACTATACAACTAATCTTCTTTCTTCTTGATGAGATACAGTGTTCTTCATGAAAATATAAATTATACAATTGTCATAAGACCTTCCACAAATAGAAAAAGCTCATTGCACCAAAATTCACCATATAACCAATCTTCTTTCTTTTGGAGTACTTGCAAGTACTTTTTTATGATTTCTTCTGTGTCTAGTGCCATTGCTACTACCTGTACCAAATTTCT…
Picea_abies_newGene_7569	GTTTCATAAACATAAAATCAACTGTAATGTTTATGATGGTTTGCCTTTTAAATTCAATGGATTATAGTTGTCGCTTTTGGGGAAGTTTAAAATGGTTCTTTTTTTGAAACTCCCCGTCTTTACTATTACCACAAGGAGGGGTCCTTTCACTGTGCAGTCGAATGCAAAGCAGAGCAAACTACTGTGTACATAGATGTACGGGATTTTCATACGATTGTTGTGTTGATGGGATTGATGGAGTGTCCCTGACTACTTTCTCTGCACATTTCCAGAAGATATGTGAATCAGAAACCTGCAATATGAACAAATTTGGAGTGACCCAAGTGCATACTATGGAGAAACTTGGAGCTACCCATCTATAGGAAATGATGTCCCCGACCAGTTAATCGAACTGTGCTA…
Picea_abies_newGene_7612	AAGATTTGTGGCGAGGAGTACTCTCGATCTGTGTGCATGTTCCTGTGGCTACAATGTGAGGCCTCTGTGATGGTTCTGGATTTAACGGTGGTATGGTCCTATCTCTGCTTTATTATTTTTCCCTTGTCATCTCTGTGGACAATTATGAGGCCTCTGTTATGGTTCTAGATTCAACAATGGTATTATTTTCTATCTGCTTAAACATATTTCTTCTCCTATTTCAGATTTTATATAACAGGTAAAATACTTGTTCGTTTGTAGATGGTATAATTGCTATTAATGTTTATTCAATTTTTATTAAGGCGTAAAATTGGCTGGTATGGTGAATATAGTTTCTGAAGGTTATAAAAAAGGCAAGGCTGCTTCATTGCTAGTGACTGCCAAGTTGGATTGTTTAAA…
Picea_abies_newGene_7693	GCGAAGAGAAATACTGATCTTGCTGGTGACCTTAGCTGAATTTGAGTGAAGAGAAATACTGATCTAGCTGGTGGCCTTAGCTCAATTTGAGTGAGAAGAGCAATCTTCATCTTGCCTTGCCCGTGTGATTTGGGACTTGCTTGTGATTTTTCTTTGTTATTCTCGTGAAGCCAATGGCGTGTGAAAGTATTGCTACTGGATGTGCAGCCAATACCTTGAGCAATGTTTTGAGCTGCCTCTGGAACAAAGTTCTTGAAAAGGTGAAAACGGTCATTTTTTTGCGTCAGGCTCTCACCCAGATGAAAAAAGATGTTGAAAATCTGGACAATAAAATACACGAGATAAAAGTGGAGCTCGATCAAGCGCAACAGAACCCTAAAAGAACAGTGAAGGCTTGGC…
Picea_abies_newGene_7792	CCCTGCTATAAACCTGGAAAATACGCTCAAAGTTGACCATGACTCCATGACTTCTGAATGCGGCCCTGCTATAAACCTGCAATGGTTTGCTCATTTTATGTGTGATATAGCACTCAGAAAAGCCACTAGCTTGGATTTAAGTTGTTTTAAATTATCTACCAAACTTCTGAGTACCTTCCTCAGACCCTGTGGTACTGGTTTTATTGCTAGAGAAGTCGAGTGAGAGAAGAAATTGTCATTTTGACATTTTCAATATATATACACAGACACTGTGTGAGAGTTTTTGTTGTTTGTGTTAGAGAAAATTATGTCATGGCTGAAGCTATTTTCGTCTCTGGATTTGTTGGTGTGGGCATACAAAAAGTAATCAGCCAGATTCTTCACCAGATAGGGATTGCT…
Picea_abies_newGene_7821	TGCAAAATATAAAATTAAGTTTAATTGAAAAATATGGCCCAGTTATAATGCTTTCGAATTTGAGTGCACTGGTGCAAATGATTCCACTGCATCGTTAATTAGGCTTAACTTTGTTCGGTTGTTTGACCCCGGTAACAGGTTAAAGTTTTGCTGCTCTGGCAGCGGAGACGGCGCTGAACGGGATTAAAGTTAAAAGTTATTATCATTTCTGGCGTGATCTAGTGGCGTGATCTAGCGGCGGTAGAAGCATGCGATCAGATTCTGTACCGTCCGATCAGCGGCTGGACGAGAAAGCCGCCTTTTCACACTGCAATTCAAGCACGGCTGCACGACACAAGAGGCTGTCTCAGAAATTTCAGCCCCCTTCGATGGACTTTCTTTCTTTTCCATGATACTCGT…
Picea_abies_newGene_7849	TTGATCCCAAGAGTTTGATTTTGGTTACTTCTCGTGACAAACACGTCCTTCAAAGTTCGATGATGGTAGAATCATCAATTTATCGGCTGAAGGGCCTCAATCGACTACACTCTTCAGAGCTTTTCTGCTGGCATGCCTTTTTTCAGAGACATCCAGTACCAGAATTTGAAGATCTTGTAGATGGGTTTGTAAATTCCTGCGACGGATTGCCTCTATCGTTGGAAGTGTTTGGGGCTCTCCTTTGTCAAGAAAATGACAGATCCTACTGGGAAGAGCAATTGAATGGACTTGAAATGCTACCTCCTGAGATACAGGTGAGACTTAAAATTAGCTATGACTCACTCAATCCAGAGGAGCAGCAAATATTTTTAGATATTGCTTGCTTTTCCATAGGAAAAA…
Picea_abies_newGene_8012	AACGAGGGAAATTACGCTAGATTGCGAGACGTTATAGTTACTTAGGATGATCCCGATGATATCTCTTCTCCAATTCAATTCAATTCCGCAGCGGGTGCTCCTTCATGTCTGAAGAAAAATGAGAACGAGGCTCTGCAATACAAAATTCTCTCGCATTGTGGAAGCTTGGTAAGTGCAGCAGACGAGTGAAGGGAAGGAGGGAGGGTTTTGACTGTAAGAAAAAACCAGAAAGAGAAAAGGCATCCGGTAACCATGGAAAACATGAGGAAGAAGCTGGGGCCACTATTCAATTCCAGTCATAGTTTCCGACCTGACATATCTGTTGATTCCTGTACTTCATATAAGGTATTTCTTCCAATCGAATTCCATTTTTATTTAAACCCAAATCAAATGCACGGG…
Picea_abies_newGene_8099	CATTAATCTACTTCGAAAACAAGTTCATAAGCTTTGATAATACCTTTTAATTTTCTAAATAGTTTTTTAGACTCATTGAGTGGGGTGTGCAGTATTTAGAATCTTTTATGGATATAATCTACTGTAATCACAGACTAATTATCTATAAACCCTGACCTACTGCAAATTTCTGAACTCTGGAATTGTTTCGATAAAGAAAAAAATGATTTGACTCTTGAACTAGAGTATAGGTTCATGACCGTAGATTTGACTTTCTACAGAGCCCAATTTCACACGCGAGCTGTCTTTCTGTGAGCTTTCTTCACGCACCATTTTCCCTCTTTATAAGTGGAGGAGGAGGAGGAGGAGGATTATAATCTCATGGCGTTTACAGGGTTTTCCACTTCAGAGTCGAGGTAT…
Picea_abies_newGene_8235	ACAGGGGTTGTACCATCATGCAGTACTCATTTTCTGCCATTATTTCAACCACATCTCTGCTGCGACTGGAGATTAAAACTTTGCTATGGTTATGATCCCCAAATTTGACACCGACTTCATCCAGATCGATTGGACTCCAGAGATCGTCCAATATTAGAAGAAATCTTTTTTTTTCAAGAGATGAGGACAATTCCATCTTCAGCATATCAATATTAGAATTTTCCTTGACATCTAAACTCGGTGTCTTAGCAATAGAAGTCTGCAAGTCTTCAATATTACACTTCTGAGAAACAGTATACCAAATAACCAAATCAAAGATACCACTCACCTTCTTGTAATTGTTATGAATGACTCTGAGTAATGCCGTTTTTCCAACTCCCGGCATCCCGTACACACCGA…
Picea_abies_newGene_8236	GCTATCCTAGAGAAACAGCCTACGCTTACTCCATAGATATTCAATCATTCCTGGAATTGTGCATCGCCCTCATCCTATCGATTGCAGCTCTCAAAGCCCTTGCTCCTTCAATCAATCCTGGAATTGTGCATCGCCCTCATTGCAGCTCCTAAAGCCCTTGCTCCCTAGTTGCATACTCTTTTGTTTTTCTCCCTTCGTTTTCGTTTCAATCTTCACATAATTTCTATTCTCTCTCTGCCATTTGCAAATATGGCCACGGATTTTGGGACTGGACTGGCATCCGGAGTGGTGACAAACGTCGTCACCAACGCCATTANNNNNNNNNNCGCCCTCATTGCAGCTCCTAAAGCCCTTGCTCCCTAGTTGCATACTCTTTAGTTTTTCTCCCTTTGTTTTCGT…
Picea_abies_newGene_899	NNNNNGAAAGCATGGGGTTTGGGCAGCTACTTCGTGATTCATCCCCTGAAACATGACAATGCAGTTAGGAGTTTCAGATACCAGAGCAAACATGTACCAGGTTCACGTTCAAAGGCCTGCTCCGTGCTTGCTTGCTGCAACCCTTCTGTGTTTTATTGTTCATTCCTGTGCTCTGACACCAGATGGTAAGCCATGAAGCTGAACCCTTCATTTATCGCTATAAAATGCCGGAATATAAGAGCTTGAAGTTGTATATATTTTGAGATCTCTGTTATTGATTTTCCGAATTCATGAAGTGTCTAGGTTGCAGTAGGTGCTCTATGGCACTCAGATGGTAGCCTATTCTAATGCTTGTATTCAAAGTTATCTGTTTTCCCAGTTAAAATTTTGAGTTGCCAA…
Picea_abies_newGene_9375	CTCCAGAACCTTATTTCATATTATTATCAAGGTTACAACTCAACCAAATCTAATCCTTGCATAATATTATAAATTGTTAATTTTCAATACACACTTTATGAGAACACATTATTATCAAGTTACAAGTCAACCAAATCTAATCCTTACAAAACATTATACATTGTCAATTTTTAATTTTCAATACACACTTTATAATAACAATGTCATGGGTGGACAAACTATTAGGTCATTTAGAGAATTTGTGCATTGTAAAATGCTTTTTTAGGTACTATCATTTGGACCAGCTTTTAGGTCAATTAGGGGATCGATACACTCCGTAAAATGTTCTTTTTTTTGGAGGTACCATCCATTGCCAAGCTTTATCCCACATGATTATCAAGGTTACAACGCTATTGAATC…
Picea_abies_newGene_945	CTGAATCCATAAAGAGCTGTTGCCGAGTGAAGCTAGCCCAGTTCTGCCCAAGATTGAAGCATTGATATGTGAAGCATTATACTGGAAACATATCCATTGACGAGGACGAAAGAAATTTGGAAAATTTTGGGTTGACAGCTTCTTCGTGACTTCCAGGTGTGCTTGTTTAACATATGTACTTTTGGAGACTCTATTTCTGTCTAAATCTGATGTGATTAACTCGGCATTCGACCATCTGTGTGTTACTGATATGCAAAATCTTAGCTGTAAACTTTCCATATTATTAAGTTTTTATTAATTATCGGGGTATTTCCCAAATCATTAATCTATAATTACTGAGGTATTTTCTGAATTCCCTGGTGTTAAAAGAGATTATTGTTTTCATTTTTTAAGTCCCGC…
